# Supplementary material for: From single-sequences to evolutionary trajectories: protein language models capture the evolutionary potential of SARS-CoV-2
Source: Nat Commun. 2026 Feb 19;17:2938. doi: 10.1038/s41467-026-69569-9 (PMC13031934; doi:10.1038/s41467-026-69569-9)
Supplement: Supplementary file 2 — Supplementary Data 1 [file 41467_2026_69569_MOESM2_ESM.xlsx]

## Sheet: Lamb-et-al_Supplementary_Table_
	correlation	p-value	predictor	feature	Bonferroni_max_significant	model	method
0	0.437295	3.68393e-12	Accessibility BEpro	semantic_score	*	SVR	ESM
1	0.484418	7.07402e-15	Accessibility BEpro	semantic_score	*	SVR	ESM
2	0.377527	3.59999e-09	Accessibility BEpro	semantic_score	*	SVR	ESM
3	0.327915	3.85165e-07	Accessibility BEpro	semantic_score	*	SVR	ESM
4	0.569959	3.98512e-21	Accessibility BEpro	semantic_score	*	SVR	ESM
5	0.459112	2.15817e-13	Accessibility BEpro	semantic_score	*	SVR	ESM
6	0.488279	4.01645e-15	Accessibility BEpro	semantic_score	*	SVR	ESM
7	0.476777	2.12388e-14	Accessibility BEpro	semantic_score	*	SVR	ESM
8	0.434367	5.90789e-12	Accessibility BEpro	semantic_score	*	SVR	ESM
9	0.494377	1.61925e-15	Accessibility BEpro	semantic_score	*	SVR	ESM
10	0.404246	1.87417e-10	Accessibility BEpro	semantic_score	*	SVR	ESM
11	0.443547	1.86481e-12	Accessibility BEpro	semantic_score	*	SVR	ESM
12	0.418161	4.16429e-11	Accessibility BEpro	semantic_score	*	SVR	ESM
13	0.489812	3.20175e-15	Accessibility BEpro	semantic_score	*	SVR	ESM
14	0.53709	1.63345e-18	Accessibility BEpro	semantic_score	*	SVR	ESM
15	0.577112	8.00858e-22	Accessibility BEpro	relative_grammaticality	*	SVR	ESM
16	0.553926	8.14451e-20	Accessibility BEpro	relative_grammaticality	*	SVR	ESM
17	0.520323	2.75201e-17	Accessibility BEpro	relative_grammaticality	*	SVR	ESM
18	0.574306	1.7089e-21	Accessibility BEpro	relative_grammaticality	*	SVR	ESM
19	0.576659	1.07501e-21	Accessibility BEpro	relative_grammaticality	*	SVR	ESM
20	0.638584	9.48021e-28	Accessibility BEpro	relative_grammaticality	*	SVR	ESM
21	0.494577	1.57121e-15	Accessibility BEpro	relative_grammaticality	*	SVR	ESM
22	0.55455	7.26312e-20	Accessibility BEpro	relative_grammaticality	*	SVR	ESM
23	0.4862	5.45232e-15	Accessibility BEpro	relative_grammaticality	*	SVR	ESM
24	0.515237	6.28751e-17	Accessibility BEpro	relative_grammaticality	*	SVR	ESM
25	0.581594	3.26032e-22	Accessibility BEpro	relative_grammaticality	*	SVR	ESM
26	0.529971	5.5226e-18	Accessibility BEpro	relative_grammaticality	*	SVR	ESM
27	0.57045	3.62361e-21	Accessibility BEpro	relative_grammaticality	*	SVR	ESM
28	0.579842	5.70752e-22	Accessibility BEpro	relative_grammaticality	*	SVR	ESM
29	0.500152	6.734e-16	Accessibility BEpro	relative_grammaticality	*	SVR	ESM
30	0.453711	4.43999e-13	Accessibility BEpro	relative_sequence_grammaticality	*	SVR	ESM
31	0.524631	1.3518e-17	Accessibility BEpro	relative_sequence_grammaticality	*	SVR	ESM
32	0.589715	7.66084e-23	Accessibility BEpro	relative_sequence_grammaticality	*	SVR	ESM
33	0.555919	5.64661e-20	Accessibility BEpro	relative_sequence_grammaticality	*	SVR	ESM
34	0.547709	2.51331e-19	Accessibility BEpro	relative_sequence_grammaticality	*	SVR	ESM
35	0.546619	2.55263e-19	Accessibility BEpro	relative_sequence_grammaticality	*	SVR	ESM
36	0.606947	1.94324e-24	Accessibility BEpro	relative_sequence_grammaticality	*	SVR	ESM
37	0.488926	3.6504e-15	Accessibility BEpro	relative_sequence_grammaticality	*	SVR	ESM
38	0.54068	8.73951e-19	Accessibility BEpro	relative_sequence_grammaticality	*	SVR	ESM
39	0.514408	7.18483e-17	Accessibility BEpro	relative_sequence_grammaticality	*	SVR	ESM
40	0.45321	4.74398e-13	Accessibility BEpro	relative_sequence_grammaticality	*	SVR	ESM
41	0.507569	2.12975e-16	Accessibility BEpro	relative_sequence_grammaticality	*	SVR	ESM
42	0.528928	6.58674e-18	Accessibility BEpro	relative_sequence_grammaticality	*	SVR	ESM
43	0.591315	5.49682e-23	Accessibility BEpro	relative_sequence_grammaticality	*	SVR	ESM
44	0.603188	4.41418e-24	Accessibility BEpro	relative_sequence_grammaticality	*	SVR	ESM
45	0.404177	1.88884e-10	Accessibility BEpro	relative_grammaticality_with_eve	*	SVR	ESM
46	0.417168	4.67812e-11	Accessibility BEpro	relative_grammaticality_with_eve	*	SVR	ESM
47	0.387067	1.33335e-09	Accessibility BEpro	relative_grammaticality_with_eve	*	SVR	ESM
48	0.421593	2.77755e-11	Accessibility BEpro	relative_grammaticality_with_eve	*	SVR	ESM
49	0.458639	2.59396e-13	Accessibility BEpro	relative_grammaticality_with_eve	*	SVR	ESM
50	0.289432	8.14286e-06	Accessibility BEpro	relative_grammaticality_with_eve	*	SVR	ESM
51	0.446006	1.36117e-12	Accessibility BEpro	relative_grammaticality_with_eve	*	SVR	ESM
52	0.42749	1.37045e-11	Accessibility BEpro	relative_grammaticality_with_eve	*	SVR	ESM
53	0.49288	2.02712e-15	Accessibility BEpro	relative_grammaticality_with_eve	*	SVR	ESM
54	0.487731	4.35444e-15	Accessibility BEpro	relative_grammaticality_with_eve	*	SVR	ESM
55	0.411184	8.50783e-11	Accessibility BEpro	relative_grammaticality_with_eve	*	SVR	ESM
56	0.393751	6.52127e-10	Accessibility BEpro	relative_grammaticality_with_eve	*	SVR	ESM
57	0.429326	1.0967e-11	Accessibility BEpro	relative_grammaticality_with_eve	*	SVR	ESM
58	0.432908	7.07387e-12	Accessibility BEpro	relative_grammaticality_with_eve	*	SVR	ESM
59	0.446889	1.21487e-12	Accessibility BEpro	relative_grammaticality_with_eve	*	SVR	ESM
60	0.594279	2.37367e-23	Accessibility BEpro	grammaticality	*	SVR	ESM
61	0.582579	3.29305e-22	Accessibility BEpro	grammaticality	*	SVR	ESM
62	0.549058	1.97204e-19	Accessibility BEpro	grammaticality	*	SVR	ESM
63	0.516896	4.80901e-17	Accessibility BEpro	grammaticality	*	SVR	ESM
64	0.491789	2.38635e-15	Accessibility BEpro	grammaticality	*	SVR	ESM
65	0.590172	5.61341e-23	Accessibility BEpro	grammaticality	*	SVR	ESM
66	0.542628	6.20542e-19	Accessibility BEpro	grammaticality	*	SVR	ESM
67	0.532962	3.32201e-18	Accessibility BEpro	grammaticality	*	SVR	ESM
68	0.5017	5.30843e-16	Accessibility BEpro	grammaticality	*	SVR	ESM
69	0.548417	2.21335e-19	Accessibility BEpro	grammaticality	*	SVR	ESM
70	0.516986	4.0487e-17	Accessibility BEpro	grammaticality	*	SVR	ESM
71	0.571896	2.737e-21	Accessibility BEpro	grammaticality	*	SVR	ESM
72	0.53328	3.14625e-18	Accessibility BEpro	grammaticality	*	SVR	ESM
73	0.526216	1.03815e-17	Accessibility BEpro	grammaticality	*	SVR	ESM
74	0.552368	1.08255e-19	Accessibility BEpro	grammaticality	*	SVR	ESM
75	0.551104	1.13434e-19	Accessibility BEpro	masked_grammaticality	*	SVR	ESM
76	0.620535	9.11899e-26	Accessibility BEpro	masked_grammaticality	*	SVR	ESM
77	0.615612	2.81006e-25	Accessibility BEpro	masked_grammaticality	*	SVR	ESM
78	0.534185	2.6944e-18	Accessibility BEpro	masked_grammaticality	*	SVR	ESM
79	0.503022	4.32764e-16	Accessibility BEpro	masked_grammaticality	*	SVR	ESM
80	0.415527	5.14151e-11	Accessibility BEpro	masked_grammaticality	*	SVR	ESM
81	0.648848	9.38528e-29	Accessibility BEpro	masked_grammaticality	*	SVR	ESM
82	0.568679	5.10128e-21	Accessibility BEpro	masked_grammaticality	*	SVR	ESM
83	0.58167	3.95551e-22	Accessibility BEpro	masked_grammaticality	*	SVR	ESM
84	0.545005	4.07341e-19	Accessibility BEpro	masked_grammaticality	*	SVR	ESM
85	0.52347	1.39338e-17	Accessibility BEpro	masked_grammaticality	*	SVR	ESM
86	0.58258	3.29282e-22	Accessibility BEpro	masked_grammaticality	*	SVR	ESM
87	0.587074	1.31972e-22	Accessibility BEpro	masked_grammaticality	*	SVR	ESM
88	0.602754	4.84932e-24	Accessibility BEpro	masked_grammaticality	*	SVR	ESM
89	0.57357	1.97416e-21	Accessibility BEpro	masked_grammaticality	*	SVR	ESM
90	0.583319	2.2986e-22	Accessibility BEpro	mutated_grammaticality	*	SVR	ESM
91	0.560735	2.30682e-20	Accessibility BEpro	mutated_grammaticality	*	SVR	ESM
92	0.555411	6.2003e-20	Accessibility BEpro	mutated_grammaticality	*	SVR	ESM
93	0.57086	3.34736e-21	Accessibility BEpro	mutated_grammaticality	*	SVR	ESM
94	0.516626	5.02406e-17	Accessibility BEpro	mutated_grammaticality	*	SVR	ESM
95	0.578518	6.04973e-22	Accessibility BEpro	mutated_grammaticality	*	SVR	ESM
96	0.499473	7.47267e-16	Accessibility BEpro	mutated_grammaticality	*	SVR	ESM
97	0.621124	7.95871e-26	Accessibility BEpro	mutated_grammaticality	*	SVR	ESM
98	0.558097	3.77312e-20	Accessibility BEpro	mutated_grammaticality	*	SVR	ESM
99	0.540688	8.72752e-19	Accessibility BEpro	mutated_grammaticality	*	SVR	ESM
100	0.630903	6.17303e-27	Accessibility BEpro	mutated_grammaticality	*	SVR	ESM
101	0.55857	3.45565e-20	Accessibility BEpro	mutated_grammaticality	*	SVR	ESM
102	0.594824	2.63697e-23	Accessibility BEpro	mutated_grammaticality	*	SVR	ESM
103	0.513341	8.526e-17	Accessibility BEpro	mutated_grammaticality	*	SVR	ESM
104	0.484155	7.35077e-15	Accessibility BEpro	mutated_grammaticality	*	SVR	ESM
105	0.0561458	0.396704	Accessibility BEpro	Evescape Fitness		SVR	EVESCAPE
106	0.0993943	0.13372	Accessibility BEpro	Evescape Fitness		SVR	EVESCAPE
107	0.147894	0.0252136	Accessibility BEpro	Evescape Fitness		SVR	EVESCAPE
108	0.266916	4.28499e-05	Accessibility BEpro	Evescape Fitness		SVR	EVESCAPE
109	0.216962	0.000950705	Accessibility BEpro	Evescape Fitness		SVR	EVESCAPE
110	0.178088	0.00677294	Accessibility BEpro	Evescape Fitness		SVR	EVESCAPE
111	0.257076	8.30834e-05	Accessibility BEpro	Evescape Fitness		SVR	EVESCAPE
112	0.0658404	0.321212	Accessibility BEpro	Evescape Fitness		SVR	EVESCAPE
113	0.125673	0.0575774	Accessibility BEpro	Evescape Fitness		SVR	EVESCAPE
114	0.103428	0.118576	Accessibility BEpro	Evescape Fitness		SVR	EVESCAPE
115	0.129067	0.050593	Accessibility BEpro	Evescape Fitness		SVR	EVESCAPE
116	0.211903	0.00125606	Accessibility BEpro	Evescape Fitness		SVR	EVESCAPE
117	0.154635	0.0192145	Accessibility BEpro	Evescape Fitness		SVR	EVESCAPE
118	0.201584	0.00217414	Accessibility BEpro	Evescape Fitness		SVR	EVESCAPE
119	0.219469	0.000826213	Accessibility BEpro	Evescape Fitness		SVR	EVESCAPE
120	0.248468	0.000140346	Accessibility BEpro	Evescape		SVR	EVESCAPE
121	0.179721	0.0063907	Accessibility BEpro	Evescape		SVR	EVESCAPE
122	0.102909	0.120448	Accessibility BEpro	Evescape		SVR	EVESCAPE
123	0.201084	0.00223118	Accessibility BEpro	Evescape		SVR	EVESCAPE
124	0.25251	0.000111978	Accessibility BEpro	Evescape		SVR	EVESCAPE
125	0.255858	8.68527e-05	Accessibility BEpro	Evescape		SVR	EVESCAPE
126	0.188423	0.00421745	Accessibility BEpro	Evescape		SVR	EVESCAPE
127	0.10211	0.123371	Accessibility BEpro	Evescape		SVR	EVESCAPE
128	0.16793	0.0109139	Accessibility BEpro	Evescape		SVR	EVESCAPE
129	0.169066	0.0103801	Accessibility BEpro	Evescape		SVR	EVESCAPE
130	0.227085	0.000519305	Accessibility BEpro	Evescape		SVR	EVESCAPE
131	0.111533	0.0922163	Accessibility BEpro	Evescape		SVR	EVESCAPE
132	0.220169	0.000794247	Accessibility BEpro	Evescape		SVR	EVESCAPE
133	0.126275	0.0563812	Accessibility BEpro	Evescape		SVR	EVESCAPE
134	0.288073	9.43433e-06	Accessibility BEpro	Evescape		SVR	EVESCAPE
135	0.138774	0.0354366	Accessibility BEpro	IND Mutability Score		SVR	Epistatic Models
136	0.179351	0.00650214	Accessibility BEpro	IND Mutability Score		SVR	Epistatic Models
137	0.115125	0.0821398	Accessibility BEpro	IND Mutability Score		SVR	Epistatic Models
138	0.111386	0.0926499	Accessibility BEpro	IND Mutability Score		SVR	Epistatic Models
139	0.218003	0.000897078	Accessibility BEpro	IND Mutability Score		SVR	Epistatic Models
140	0.193599	0.00319823	Accessibility BEpro	IND Mutability Score		SVR	Epistatic Models
141	0.118008	0.0747093	Accessibility BEpro	IND Mutability Score		SVR	Epistatic Models
142	0.206485	0.0016808	Accessibility BEpro	IND Mutability Score		SVR	Epistatic Models
143	0.180767	0.00608497	Accessibility BEpro	IND Mutability Score		SVR	Epistatic Models
144	0.164278	0.0127994	Accessibility BEpro	IND Mutability Score		SVR	Epistatic Models
145	0.128185	0.0522046	Accessibility BEpro	IND Mutability Score		SVR	Epistatic Models
146	0.184555	0.00508427	Accessibility BEpro	IND Mutability Score		SVR	Epistatic Models
147	0.142044	0.0316614	Accessibility BEpro	IND Mutability Score		SVR	Epistatic Models
148	0.182977	0.00548175	Accessibility BEpro	IND Mutability Score		SVR	Epistatic Models
149	0.202664	0.0020553	Accessibility BEpro	IND Mutability Score		SVR	Epistatic Models
150	0.210707	0.00130769	Accessibility BEpro	DCA Mutability Score		SVR	Epistatic Models
151	0.159903	0.0154295	Accessibility BEpro	DCA Mutability Score		SVR	Epistatic Models
152	0.136456	0.039083	Accessibility BEpro	DCA Mutability Score		SVR	Epistatic Models
153	0.169753	0.0100684	Accessibility BEpro	DCA Mutability Score		SVR	Epistatic Models
154	0.207011	0.00163447	Accessibility BEpro	DCA Mutability Score		SVR	Epistatic Models
155	0.177606	0.00692666	Accessibility BEpro	DCA Mutability Score		SVR	Epistatic Models
156	0.201967	0.00213122	Accessibility BEpro	DCA Mutability Score		SVR	Epistatic Models
157	0.145027	0.0282167	Accessibility BEpro	DCA Mutability Score		SVR	Epistatic Models
158	0.258104	7.76273e-05	Accessibility BEpro	DCA Mutability Score		SVR	Epistatic Models
159	0.214075	0.00111533	Accessibility BEpro	DCA Mutability Score		SVR	Epistatic Models
160	0.140303	0.0334414	Accessibility BEpro	DCA Mutability Score		SVR	Epistatic Models
161	0.150938	0.0223296	Accessibility BEpro	DCA Mutability Score		SVR	Epistatic Models
162	0.242296	0.000214037	Accessibility BEpro	DCA Mutability Score		SVR	Epistatic Models
163	0.203276	0.00199062	Accessibility BEpro	DCA Mutability Score		SVR	Epistatic Models
164	0.249213	0.000138438	Accessibility BEpro	DCA Mutability Score		SVR	Epistatic Models
165	0.891158	0	Accessibility BEpro	Mean_Embedding	*	SVR	ESM
166	0.889882	0	Accessibility BEpro	Mean_Embedding	*	SVR	ESM
167	0.88721	0	Accessibility BEpro	Mean_Embedding	*	SVR	ESM
168	0.891554	0	Accessibility BEpro	Mean_Embedding	*	SVR	ESM
169	0.883106	0	Accessibility BEpro	Mean_Embedding	*	SVR	ESM
170	0.892027	0	Accessibility BEpro	Mean_Embedding	*	SVR	ESM
171	0.886933	0	Accessibility BEpro	Mean_Embedding	*	SVR	ESM
172	0.886455	0	Accessibility BEpro	Mean_Embedding	*	SVR	ESM
173	0.890891	0	Accessibility BEpro	Mean_Embedding	*	SVR	ESM
174	0.88644	0	Accessibility BEpro	Mean_Embedding	*	SVR	ESM
175	0.88871	0	Accessibility BEpro	Mean_Embedding	*	SVR	ESM
176	0.890605	0	Accessibility BEpro	Mean_Embedding	*	SVR	ESM
177	0.889204	0	Accessibility BEpro	Mean_Embedding	*	SVR	ESM
178	0.892144	0	Accessibility BEpro	Mean_Embedding	*	SVR	ESM
179	0.885003	0	Accessibility BEpro	Mean_Embedding	*	SVR	ESM
180	0.88958	0	Accessibility BEpro	Logits	*	SVR	ESM
181	0.883003	0	Accessibility BEpro	Logits	*	SVR	ESM
182	0.879328	0	Accessibility BEpro	Logits	*	SVR	ESM
183	0.878735	0	Accessibility BEpro	Logits	*	SVR	ESM
184	0.891291	0	Accessibility BEpro	Logits	*	SVR	ESM
185	0.888913	0	Accessibility BEpro	Logits	*	SVR	ESM
186	0.882607	0	Accessibility BEpro	Logits	*	SVR	ESM
187	0.878314	0	Accessibility BEpro	Logits	*	SVR	ESM
188	0.891043	0	Accessibility BEpro	Logits	*	SVR	ESM
189	0.881003	0	Accessibility BEpro	Logits	*	SVR	ESM
190	0.886506	0	Accessibility BEpro	Logits	*	SVR	ESM
191	0.883737	0	Accessibility BEpro	Logits	*	SVR	ESM
192	0.883896	0	Accessibility BEpro	Logits	*	SVR	ESM
193	0.880224	0	Accessibility BEpro	Logits	*	SVR	ESM
194	0.880513	0	Accessibility BEpro	Logits	*	SVR	ESM
195	0.37243	6.88665e-122	PSSM DELTA-BLAST	semantic_score	*	SVR	ESM
196	0.373982	5.71488e-123	PSSM DELTA-BLAST	semantic_score	*	SVR	ESM
197	0.333165	1.85534e-96	PSSM DELTA-BLAST	semantic_score	*	SVR	ESM
198	0.381768	1.8995e-128	PSSM DELTA-BLAST	semantic_score	*	SVR	ESM
199	0.357435	1.0195e-111	PSSM DELTA-BLAST	semantic_score	*	SVR	ESM
200	0.379942	3.55894e-127	PSSM DELTA-BLAST	semantic_score	*	SVR	ESM
201	0.329658	2.32602e-94	PSSM DELTA-BLAST	semantic_score	*	SVR	ESM
202	0.368579	3.11907e-119	PSSM DELTA-BLAST	semantic_score	*	SVR	ESM
203	0.365264	6.07024e-117	PSSM DELTA-BLAST	semantic_score	*	SVR	ESM
204	0.378387	4.90014e-126	PSSM DELTA-BLAST	semantic_score	*	SVR	ESM
205	0.357497	8.66444e-112	PSSM DELTA-BLAST	semantic_score	*	SVR	ESM
206	0.358443	2.06015e-112	PSSM DELTA-BLAST	semantic_score	*	SVR	ESM
207	0.359392	4.85172e-113	PSSM DELTA-BLAST	semantic_score	*	SVR	ESM
208	0.364228	3.04043e-116	PSSM DELTA-BLAST	semantic_score	*	SVR	ESM
209	0.379586	6.89491e-127	PSSM DELTA-BLAST	semantic_score	*	SVR	ESM
210	0.121926	1.04034e-13	PSSM DELTA-BLAST	relative_grammaticality	*	SVR	ESM
211	0.179505	4.00662e-28	PSSM DELTA-BLAST	relative_grammaticality	*	SVR	ESM
212	0.18252	4.90701e-29	PSSM DELTA-BLAST	relative_grammaticality	*	SVR	ESM
213	0.163477	1.54725e-23	PSSM DELTA-BLAST	relative_grammaticality	*	SVR	ESM
214	0.140892	7.83161e-18	PSSM DELTA-BLAST	relative_grammaticality	*	SVR	ESM
215	0.176129	4.02597e-27	PSSM DELTA-BLAST	relative_grammaticality	*	SVR	ESM
216	0.143765	1.62812e-18	PSSM DELTA-BLAST	relative_grammaticality	*	SVR	ESM
217	0.177483	1.60423e-27	PSSM DELTA-BLAST	relative_grammaticality	*	SVR	ESM
218	0.1579	4.77493e-22	PSSM DELTA-BLAST	relative_grammaticality	*	SVR	ESM
219	0.141371	6.05048e-18	PSSM DELTA-BLAST	relative_grammaticality	*	SVR	ESM
220	0.130869	1.39755e-15	PSSM DELTA-BLAST	relative_grammaticality	*	SVR	ESM
221	0.163578	1.43269e-23	PSSM DELTA-BLAST	relative_grammaticality	*	SVR	ESM
222	0.173811	1.91151e-26	PSSM DELTA-BLAST	relative_grammaticality	*	SVR	ESM
223	0.169861	2.6236e-25	PSSM DELTA-BLAST	relative_grammaticality	*	SVR	ESM
224	0.180347	2.27501e-28	PSSM DELTA-BLAST	relative_grammaticality	*	SVR	ESM
225	0.286356	1.16968e-70	PSSM DELTA-BLAST	relative_sequence_grammaticality	*	SVR	ESM
226	0.296872	4.76369e-76	PSSM DELTA-BLAST	relative_sequence_grammaticality	*	SVR	ESM
227	0.27379	1.6244e-64	PSSM DELTA-BLAST	relative_sequence_grammaticality	*	SVR	ESM
228	0.285384	3.7401e-70	PSSM DELTA-BLAST	relative_sequence_grammaticality	*	SVR	ESM
229	0.258439	1.99759e-57	PSSM DELTA-BLAST	relative_sequence_grammaticality	*	SVR	ESM
230	0.266169	6.04421e-61	PSSM DELTA-BLAST	relative_sequence_grammaticality	*	SVR	ESM
231	0.29386	1.75993e-74	PSSM DELTA-BLAST	relative_sequence_grammaticality	*	SVR	ESM
232	0.296424	8.17131e-76	PSSM DELTA-BLAST	relative_sequence_grammaticality	*	SVR	ESM
233	0.271943	1.26892e-63	PSSM DELTA-BLAST	relative_sequence_grammaticality	*	SVR	ESM
234	0.276606	7.57574e-66	PSSM DELTA-BLAST	relative_sequence_grammaticality	*	SVR	ESM
235	0.257576	4.6734e-57	PSSM DELTA-BLAST	relative_sequence_grammaticality	*	SVR	ESM
236	0.278112	1.36175e-66	PSSM DELTA-BLAST	relative_sequence_grammaticality	*	SVR	ESM
237	0.255996	2.33745e-56	PSSM DELTA-BLAST	relative_sequence_grammaticality	*	SVR	ESM
238	0.3099	5.02768e-83	PSSM DELTA-BLAST	relative_sequence_grammaticality	*	SVR	ESM
239	0.291202	4.28391e-73	PSSM DELTA-BLAST	relative_sequence_grammaticality	*	SVR	ESM
240	0.0999172	1.15785e-09	PSSM DELTA-BLAST	relative_grammaticality_with_eve		SVR	ESM
241	0.0912723	2.74298e-08	PSSM DELTA-BLAST	relative_grammaticality_with_eve		SVR	ESM
242	0.0537724	0.00107756	PSSM DELTA-BLAST	relative_grammaticality_with_eve		SVR	ESM
243	0.0667291	4.94353e-05	PSSM DELTA-BLAST	relative_grammaticality_with_eve		SVR	ESM
244	0.0920047	2.12971e-08	PSSM DELTA-BLAST	relative_grammaticality_with_eve		SVR	ESM
245	0.0787635	1.64357e-06	PSSM DELTA-BLAST	relative_grammaticality_with_eve		SVR	ESM
246	0.0893275	5.38197e-08	PSSM DELTA-BLAST	relative_grammaticality_with_eve		SVR	ESM
247	0.0984165	2.04596e-09	PSSM DELTA-BLAST	relative_grammaticality_with_eve		SVR	ESM
248	0.076024	3.74397e-06	PSSM DELTA-BLAST	relative_grammaticality_with_eve		SVR	ESM
249	0.0295929	0.0721533	PSSM DELTA-BLAST	relative_grammaticality_with_eve		SVR	ESM
250	0.0892338	5.55758e-08	PSSM DELTA-BLAST	relative_grammaticality_with_eve		SVR	ESM
251	0.0654188	6.92179e-05	PSSM DELTA-BLAST	relative_grammaticality_with_eve		SVR	ESM
252	0.0678444	3.67807e-05	PSSM DELTA-BLAST	relative_grammaticality_with_eve		SVR	ESM
253	0.0876642	9.51079e-08	PSSM DELTA-BLAST	relative_grammaticality_with_eve		SVR	ESM
254	0.0800807	1.10088e-06	PSSM DELTA-BLAST	relative_grammaticality_with_eve		SVR	ESM
255	0.185201	7.35559e-30	PSSM DELTA-BLAST	grammaticality	*	SVR	ESM
256	0.14748	2.06355e-19	PSSM DELTA-BLAST	grammaticality	*	SVR	ESM
257	0.163209	1.80528e-23	PSSM DELTA-BLAST	grammaticality	*	SVR	ESM
258	0.159705	1.59507e-22	PSSM DELTA-BLAST	grammaticality	*	SVR	ESM
259	0.112846	6.10044e-12	PSSM DELTA-BLAST	grammaticality	*	SVR	ESM
260	0.178781	6.59743e-28	PSSM DELTA-BLAST	grammaticality	*	SVR	ESM
261	0.143932	1.48511e-18	PSSM DELTA-BLAST	grammaticality	*	SVR	ESM
262	0.12071	1.82572e-13	PSSM DELTA-BLAST	grammaticality	*	SVR	ESM
263	0.149076	8.45132e-20	PSSM DELTA-BLAST	grammaticality	*	SVR	ESM
264	0.150312	4.17008e-20	PSSM DELTA-BLAST	grammaticality	*	SVR	ESM
265	0.15355	6.28669e-21	PSSM DELTA-BLAST	grammaticality	*	SVR	ESM
266	0.13799	3.62939e-17	PSSM DELTA-BLAST	grammaticality	*	SVR	ESM
267	0.134758	1.9496e-16	PSSM DELTA-BLAST	grammaticality	*	SVR	ESM
268	0.178387	8.78597e-28	PSSM DELTA-BLAST	grammaticality	*	SVR	ESM
269	0.123604	4.77878e-14	PSSM DELTA-BLAST	grammaticality	*	SVR	ESM
270	0.250643	5.02468e-54	PSSM DELTA-BLAST	masked_grammaticality	*	SVR	ESM
271	0.210425	3.04971e-38	PSSM DELTA-BLAST	masked_grammaticality	*	SVR	ESM
272	0.233175	8.50268e-47	PSSM DELTA-BLAST	masked_grammaticality	*	SVR	ESM
273	0.237354	1.84363e-48	PSSM DELTA-BLAST	masked_grammaticality	*	SVR	ESM
274	0.241292	4.53178e-50	PSSM DELTA-BLAST	masked_grammaticality	*	SVR	ESM
275	0.253481	2.96108e-55	PSSM DELTA-BLAST	masked_grammaticality	*	SVR	ESM
276	0.221997	1.78909e-42	PSSM DELTA-BLAST	masked_grammaticality	*	SVR	ESM
277	0.221675	2.36457e-42	PSSM DELTA-BLAST	masked_grammaticality	*	SVR	ESM
278	0.239686	2.07109e-49	PSSM DELTA-BLAST	masked_grammaticality	*	SVR	ESM
279	0.23733	1.88546e-48	PSSM DELTA-BLAST	masked_grammaticality	*	SVR	ESM
280	0.232128	2.21069e-46	PSSM DELTA-BLAST	masked_grammaticality	*	SVR	ESM
281	0.246583	2.71104e-52	PSSM DELTA-BLAST	masked_grammaticality	*	SVR	ESM
282	0.245778	5.92833e-52	PSSM DELTA-BLAST	masked_grammaticality	*	SVR	ESM
283	0.216499	2.01437e-40	PSSM DELTA-BLAST	masked_grammaticality	*	SVR	ESM
284	0.234839	1.89725e-47	PSSM DELTA-BLAST	masked_grammaticality	*	SVR	ESM
285	0.228986	3.77701e-45	PSSM DELTA-BLAST	mutated_grammaticality	*	SVR	ESM
286	0.217785	6.62733e-41	PSSM DELTA-BLAST	mutated_grammaticality	*	SVR	ESM
287	0.218308	4.24883e-41	PSSM DELTA-BLAST	mutated_grammaticality	*	SVR	ESM
288	0.248287	5.29438e-53	PSSM DELTA-BLAST	mutated_grammaticality	*	SVR	ESM
289	0.212106	7.85217e-39	PSSM DELTA-BLAST	mutated_grammaticality	*	SVR	ESM
290	0.208104	2.01146e-37	PSSM DELTA-BLAST	mutated_grammaticality	*	SVR	ESM
291	0.225036	1.26027e-43	PSSM DELTA-BLAST	mutated_grammaticality	*	SVR	ESM
292	0.209401	7.02764e-38	PSSM DELTA-BLAST	mutated_grammaticality	*	SVR	ESM
293	0.232868	1.15777e-46	PSSM DELTA-BLAST	mutated_grammaticality	*	SVR	ESM
294	0.246971	1.91802e-52	PSSM DELTA-BLAST	mutated_grammaticality	*	SVR	ESM
295	0.207936	2.303e-37	PSSM DELTA-BLAST	mutated_grammaticality	*	SVR	ESM
296	0.212908	3.95426e-39	PSSM DELTA-BLAST	mutated_grammaticality	*	SVR	ESM
297	0.249887	1.0615e-53	PSSM DELTA-BLAST	mutated_grammaticality	*	SVR	ESM
298	0.216725	1.66473e-40	PSSM DELTA-BLAST	mutated_grammaticality	*	SVR	ESM
299	0.234403	2.83485e-47	PSSM DELTA-BLAST	mutated_grammaticality	*	SVR	ESM
300	0.0205311	0.219138	PSSM DELTA-BLAST	Evescape Fitness		SVR	EVESCAPE
301	0.0342278	0.0404633	PSSM DELTA-BLAST	Evescape Fitness		SVR	EVESCAPE
302	0.0119735	0.47369	PSSM DELTA-BLAST	Evescape Fitness		SVR	EVESCAPE
303	0.0271511	0.104173	PSSM DELTA-BLAST	Evescape Fitness		SVR	EVESCAPE
304	0.0518997	0.00188593	PSSM DELTA-BLAST	Evescape Fitness		SVR	EVESCAPE
305	0.0499915	0.00275664	PSSM DELTA-BLAST	Evescape Fitness		SVR	EVESCAPE
306	0.0119788	0.473432	PSSM DELTA-BLAST	Evescape Fitness		SVR	EVESCAPE
307	0.0322604	0.0534982	PSSM DELTA-BLAST	Evescape Fitness		SVR	EVESCAPE
308	0.028838	0.0843569	PSSM DELTA-BLAST	Evescape Fitness		SVR	EVESCAPE
309	0.0389491	0.0197274	PSSM DELTA-BLAST	Evescape Fitness		SVR	EVESCAPE
310	0.0259789	0.11995	PSSM DELTA-BLAST	Evescape Fitness		SVR	EVESCAPE
311	0.0357059	0.0325552	PSSM DELTA-BLAST	Evescape Fitness		SVR	EVESCAPE
312	0.0490553	0.00331291	PSSM DELTA-BLAST	Evescape Fitness		SVR	EVESCAPE
313	0.00264399	0.874292	PSSM DELTA-BLAST	Evescape Fitness		SVR	EVESCAPE
314	0.0400659	0.016467	PSSM DELTA-BLAST	Evescape Fitness		SVR	EVESCAPE
315	0.0258287	0.116519	PSSM DELTA-BLAST	Evescape		SVR	EVESCAPE
316	0.0116088	0.480593	PSSM DELTA-BLAST	Evescape		SVR	EVESCAPE
317	0.0628871	0.000130951	PSSM DELTA-BLAST	Evescape		SVR	EVESCAPE
318	0.0299798	0.0685052	PSSM DELTA-BLAST	Evescape		SVR	EVESCAPE
319	0.0368099	0.02529	PSSM DELTA-BLAST	Evescape		SVR	EVESCAPE
320	0.0348806	0.0340138	PSSM DELTA-BLAST	Evescape		SVR	EVESCAPE
321	0.046214	0.00496407	PSSM DELTA-BLAST	Evescape		SVR	EVESCAPE
322	0.0254243	0.122354	PSSM DELTA-BLAST	Evescape		SVR	EVESCAPE
323	0.041714	0.011238	PSSM DELTA-BLAST	Evescape		SVR	EVESCAPE
324	0.0321596	0.0506791	PSSM DELTA-BLAST	Evescape		SVR	EVESCAPE
325	0.00272889	0.868313	PSSM DELTA-BLAST	Evescape		SVR	EVESCAPE
326	0.0492843	0.00273345	PSSM DELTA-BLAST	Evescape		SVR	EVESCAPE
327	0.0557178	0.000704252	PSSM DELTA-BLAST	Evescape		SVR	EVESCAPE
328	0.0126721	0.441385	PSSM DELTA-BLAST	Evescape		SVR	EVESCAPE
329	0.035723	0.0299428	PSSM DELTA-BLAST	Evescape		SVR	EVESCAPE
330	-0.0352334	0.0440074	PSSM DELTA-BLAST	IND Mutability Score		SVR	Epistatic Models
331	-0.00261007	0.881434	PSSM DELTA-BLAST	IND Mutability Score		SVR	Epistatic Models
332	0.0251993	0.149802	PSSM DELTA-BLAST	IND Mutability Score		SVR	Epistatic Models
333	0.00579573	0.740496	PSSM DELTA-BLAST	IND Mutability Score		SVR	Epistatic Models
334	-0.0207036	0.23672	PSSM DELTA-BLAST	IND Mutability Score		SVR	Epistatic Models
335	-0.0461958	0.00826011	PSSM DELTA-BLAST	IND Mutability Score		SVR	Epistatic Models
336	0.040494	0.0206151	PSSM DELTA-BLAST	IND Mutability Score		SVR	Epistatic Models
337	-0.00162471	0.926028	PSSM DELTA-BLAST	IND Mutability Score		SVR	Epistatic Models
338	-0.00392931	0.822338	PSSM DELTA-BLAST	IND Mutability Score		SVR	Epistatic Models
339	-0.0179002	0.306317	PSSM DELTA-BLAST	IND Mutability Score		SVR	Epistatic Models
340	-0.0149588	0.392629	PSSM DELTA-BLAST	IND Mutability Score		SVR	Epistatic Models
341	0.00894797	0.609115	PSSM DELTA-BLAST	IND Mutability Score		SVR	Epistatic Models
342	-0.000481076	0.978068	PSSM DELTA-BLAST	IND Mutability Score		SVR	Epistatic Models
343	-0.0170829	0.328934	PSSM DELTA-BLAST	IND Mutability Score		SVR	Epistatic Models
344	-0.00903109	0.605793	PSSM DELTA-BLAST	IND Mutability Score		SVR	Epistatic Models
345	-0.0207109	0.236555	PSSM DELTA-BLAST	DCA Mutability Score		SVR	Epistatic Models
346	-0.0212038	0.225583	PSSM DELTA-BLAST	DCA Mutability Score		SVR	Epistatic Models
347	0.0112015	0.52209	PSSM DELTA-BLAST	DCA Mutability Score		SVR	Epistatic Models
348	0.0122615	0.483489	PSSM DELTA-BLAST	DCA Mutability Score		SVR	Epistatic Models
349	-0.0196226	0.262105	PSSM DELTA-BLAST	DCA Mutability Score		SVR	Epistatic Models
350	0.000948184	0.956789	PSSM DELTA-BLAST	DCA Mutability Score		SVR	Epistatic Models
351	-0.0124723	0.476	PSSM DELTA-BLAST	DCA Mutability Score		SVR	Epistatic Models
352	-0.000432885	0.980265	PSSM DELTA-BLAST	DCA Mutability Score		SVR	Epistatic Models
353	-0.0112108	0.521747	PSSM DELTA-BLAST	DCA Mutability Score		SVR	Epistatic Models
354	-0.00852112	0.626298	PSSM DELTA-BLAST	DCA Mutability Score		SVR	Epistatic Models
355	-0.00758651	0.664627	PSSM DELTA-BLAST	DCA Mutability Score		SVR	Epistatic Models
356	0.0236691	0.176136	PSSM DELTA-BLAST	DCA Mutability Score		SVR	Epistatic Models
357	-0.00425199	0.808021	PSSM DELTA-BLAST	DCA Mutability Score		SVR	Epistatic Models
358	-0.0135304	0.43939	PSSM DELTA-BLAST	DCA Mutability Score		SVR	Epistatic Models
359	-0.00645156	0.71237	PSSM DELTA-BLAST	DCA Mutability Score		SVR	Epistatic Models
360	0.821661	0	PSSM DELTA-BLAST	Mean_Embedding	*	SVR	ESM
361	0.834607	0	PSSM DELTA-BLAST	Mean_Embedding	*	SVR	ESM
362	0.817272	0	PSSM DELTA-BLAST	Mean_Embedding	*	SVR	ESM
363	0.812655	0	PSSM DELTA-BLAST	Mean_Embedding	*	SVR	ESM
364	0.821028	0	PSSM DELTA-BLAST	Mean_Embedding	*	SVR	ESM
365	0.828223	0	PSSM DELTA-BLAST	Mean_Embedding	*	SVR	ESM
366	0.82078	0	PSSM DELTA-BLAST	Mean_Embedding	*	SVR	ESM
367	0.815344	0	PSSM DELTA-BLAST	Mean_Embedding	*	SVR	ESM
368	0.82485	0	PSSM DELTA-BLAST	Mean_Embedding	*	SVR	ESM
369	0.821441	0	PSSM DELTA-BLAST	Mean_Embedding	*	SVR	ESM
370	0.817012	0	PSSM DELTA-BLAST	Mean_Embedding	*	SVR	ESM
371	0.826691	0	PSSM DELTA-BLAST	Mean_Embedding	*	SVR	ESM
372	0.825918	0	PSSM DELTA-BLAST	Mean_Embedding	*	SVR	ESM
373	0.820836	0	PSSM DELTA-BLAST	Mean_Embedding	*	SVR	ESM
374	0.815249	0	PSSM DELTA-BLAST	Mean_Embedding	*	SVR	ESM
375	0.707922	0	PSSM DELTA-BLAST	Logits	*	SVR	ESM
376	0.687617	0	PSSM DELTA-BLAST	Logits	*	SVR	ESM
377	0.69089	0	PSSM DELTA-BLAST	Logits	*	SVR	ESM
378	0.709656	0	PSSM DELTA-BLAST	Logits	*	SVR	ESM
379	0.694729	0	PSSM DELTA-BLAST	Logits	*	SVR	ESM
380	0.683851	0	PSSM DELTA-BLAST	Logits	*	SVR	ESM
381	0.696598	0	PSSM DELTA-BLAST	Logits	*	SVR	ESM
382	0.690442	0	PSSM DELTA-BLAST	Logits	*	SVR	ESM
383	0.71592	0	PSSM DELTA-BLAST	Logits	*	SVR	ESM
384	0.709137	0	PSSM DELTA-BLAST	Logits	*	SVR	ESM
385	0.69622	0	PSSM DELTA-BLAST	Logits	*	SVR	ESM
386	0.694475	0	PSSM DELTA-BLAST	Logits	*	SVR	ESM
387	0.688377	0	PSSM DELTA-BLAST	Logits	*	SVR	ESM
388	0.704513	0	PSSM DELTA-BLAST	Logits	*	SVR	ESM
389	0.714087	0	PSSM DELTA-BLAST	Logits	*	SVR	ESM
390	0.33315	1.89412e-96	ESST CRESCENDO	semantic_score	*	SVR	ESM
391	0.365968	1.88105e-117	ESST CRESCENDO	semantic_score	*	SVR	ESM
392	0.345535	4.42126e-104	ESST CRESCENDO	semantic_score	*	SVR	ESM
393	0.346029	2.29729e-104	ESST CRESCENDO	semantic_score	*	SVR	ESM
394	0.359036	8.94463e-113	ESST CRESCENDO	semantic_score	*	SVR	ESM
395	0.343534	7.98751e-103	ESST CRESCENDO	semantic_score	*	SVR	ESM
396	0.371814	1.84193e-121	ESST CRESCENDO	semantic_score	*	SVR	ESM
397	0.330324	9.3287e-95	ESST CRESCENDO	semantic_score	*	SVR	ESM
398	0.348204	9.61392e-106	ESST CRESCENDO	semantic_score	*	SVR	ESM
399	0.353233	5.65915e-109	ESST CRESCENDO	semantic_score	*	SVR	ESM
400	0.343632	6.92849e-103	ESST CRESCENDO	semantic_score	*	SVR	ESM
401	0.334542	2.734e-97	ESST CRESCENDO	semantic_score	*	SVR	ESM
402	0.330613	6.27805e-95	ESST CRESCENDO	semantic_score	*	SVR	ESM
403	0.381155	5.22522e-128	ESST CRESCENDO	semantic_score	*	SVR	ESM
404	0.358007	4.27723e-112	ESST CRESCENDO	semantic_score	*	SVR	ESM
405	0.339658	2.04562e-100	ESST CRESCENDO	relative_grammaticality	*	SVR	ESM
406	0.314284	1.74879e-85	ESST CRESCENDO	relative_grammaticality	*	SVR	ESM
407	0.324816	1.65136e-91	ESST CRESCENDO	relative_grammaticality	*	SVR	ESM
408	0.340643	5.35153e-101	ESST CRESCENDO	relative_grammaticality	*	SVR	ESM
409	0.317	5.43322e-87	ESST CRESCENDO	relative_grammaticality	*	SVR	ESM
410	0.332541	4.39953e-96	ESST CRESCENDO	relative_grammaticality	*	SVR	ESM
411	0.320421	5.77961e-89	ESST CRESCENDO	relative_grammaticality	*	SVR	ESM
412	0.335761	4.98352e-98	ESST CRESCENDO	relative_grammaticality	*	SVR	ESM
413	0.326585	1.61023e-92	ESST CRESCENDO	relative_grammaticality	*	SVR	ESM
414	0.319535	1.96277e-88	ESST CRESCENDO	relative_grammaticality	*	SVR	ESM
415	0.33167	1.4667e-95	ESST CRESCENDO	relative_grammaticality	*	SVR	ESM
416	0.319113	3.23905e-88	ESST CRESCENDO	relative_grammaticality	*	SVR	ESM
417	0.32051	5.13761e-89	ESST CRESCENDO	relative_grammaticality	*	SVR	ESM
418	0.326874	1.08865e-92	ESST CRESCENDO	relative_grammaticality	*	SVR	ESM
419	0.33785	2.80963e-99	ESST CRESCENDO	relative_grammaticality	*	SVR	ESM
420	0.35718	1.40069e-111	ESST CRESCENDO	relative_sequence_grammaticality	*	SVR	ESM
421	0.35805	3.74515e-112	ESST CRESCENDO	relative_sequence_grammaticality	*	SVR	ESM
422	0.366667	6.30373e-118	ESST CRESCENDO	relative_sequence_grammaticality	*	SVR	ESM
423	0.363842	5.536e-116	ESST CRESCENDO	relative_sequence_grammaticality	*	SVR	ESM
424	0.341973	8.00045e-102	ESST CRESCENDO	relative_sequence_grammaticality	*	SVR	ESM
425	0.358952	9.48522e-113	ESST CRESCENDO	relative_sequence_grammaticality	*	SVR	ESM
426	0.346668	8.50499e-105	ESST CRESCENDO	relative_sequence_grammaticality	*	SVR	ESM
427	0.380924	7.0766e-128	ESST CRESCENDO	relative_sequence_grammaticality	*	SVR	ESM
428	0.340131	1.11067e-100	ESST CRESCENDO	relative_sequence_grammaticality	*	SVR	ESM
429	0.36193	1.06238e-114	ESST CRESCENDO	relative_sequence_grammaticality	*	SVR	ESM
430	0.34111	2.58517e-101	ESST CRESCENDO	relative_sequence_grammaticality	*	SVR	ESM
431	0.370949	7.30609e-121	ESST CRESCENDO	relative_sequence_grammaticality	*	SVR	ESM
432	0.352733	1.11594e-108	ESST CRESCENDO	relative_sequence_grammaticality	*	SVR	ESM
433	0.342356	4.62196e-102	ESST CRESCENDO	relative_sequence_grammaticality	*	SVR	ESM
434	0.377239	3.18518e-125	ESST CRESCENDO	relative_sequence_grammaticality	*	SVR	ESM
435	0.127363	7.85179e-15	ESST CRESCENDO	relative_grammaticality_with_eve	*	SVR	ESM
436	0.145059	7.97694e-19	ESST CRESCENDO	relative_grammaticality_with_eve	*	SVR	ESM
437	0.111887	9.14049e-12	ESST CRESCENDO	relative_grammaticality_with_eve	*	SVR	ESM
438	0.125119	2.3313e-14	ESST CRESCENDO	relative_grammaticality_with_eve	*	SVR	ESM
439	0.130865	1.41283e-15	ESST CRESCENDO	relative_grammaticality_with_eve	*	SVR	ESM
440	0.140201	1.12287e-17	ESST CRESCENDO	relative_grammaticality_with_eve	*	SVR	ESM
441	0.123442	5.11798e-14	ESST CRESCENDO	relative_grammaticality_with_eve	*	SVR	ESM
442	0.110255	1.82582e-11	ESST CRESCENDO	relative_grammaticality_with_eve	*	SVR	ESM
443	0.135267	1.5144e-16	ESST CRESCENDO	relative_grammaticality_with_eve	*	SVR	ESM
444	0.137489	4.76749e-17	ESST CRESCENDO	relative_grammaticality_with_eve	*	SVR	ESM
445	0.134046	2.80908e-16	ESST CRESCENDO	relative_grammaticality_with_eve	*	SVR	ESM
446	0.112649	6.59446e-12	ESST CRESCENDO	relative_grammaticality_with_eve	*	SVR	ESM
447	0.148106	1.44931e-19	ESST CRESCENDO	relative_grammaticality_with_eve	*	SVR	ESM
448	0.139267	1.86556e-17	ESST CRESCENDO	relative_grammaticality_with_eve	*	SVR	ESM
449	0.0939705	1.05697e-08	ESST CRESCENDO	relative_grammaticality_with_eve	*	SVR	ESM
450	0.361812	1.18666e-114	ESST CRESCENDO	grammaticality	*	SVR	ESM
451	0.373436	1.37342e-122	ESST CRESCENDO	grammaticality	*	SVR	ESM
452	0.3414	1.70808e-101	ESST CRESCENDO	grammaticality	*	SVR	ESM
453	0.341451	1.68973e-101	ESST CRESCENDO	grammaticality	*	SVR	ESM
454	0.346804	7.44338e-105	ESST CRESCENDO	grammaticality	*	SVR	ESM
455	0.352621	1.31758e-108	ESST CRESCENDO	grammaticality	*	SVR	ESM
456	0.37226	9.03301e-122	ESST CRESCENDO	grammaticality	*	SVR	ESM
457	0.329283	3.88179e-94	ESST CRESCENDO	grammaticality	*	SVR	ESM
458	0.355002	4.00312e-110	ESST CRESCENDO	grammaticality	*	SVR	ESM
459	0.356754	2.85825e-111	ESST CRESCENDO	grammaticality	*	SVR	ESM
460	0.345709	3.43286e-104	ESST CRESCENDO	grammaticality	*	SVR	ESM
461	0.34483	1.22844e-103	ESST CRESCENDO	grammaticality	*	SVR	ESM
462	0.326549	1.59853e-92	ESST CRESCENDO	grammaticality	*	SVR	ESM
463	0.373576	1.18363e-122	ESST CRESCENDO	grammaticality	*	SVR	ESM
464	0.371298	4.51415e-121	ESST CRESCENDO	grammaticality	*	SVR	ESM
465	0.429463	1.08175e-165	ESST CRESCENDO	masked_grammaticality	*	SVR	ESM
466	0.395779	8.68954e-139	ESST CRESCENDO	masked_grammaticality	*	SVR	ESM
467	0.416534	5.34385e-155	ESST CRESCENDO	masked_grammaticality	*	SVR	ESM
468	0.442717	4.19869e-177	ESST CRESCENDO	masked_grammaticality	*	SVR	ESM
469	0.407425	1.05732e-147	ESST CRESCENDO	masked_grammaticality	*	SVR	ESM
470	0.436116	2.21888e-171	ESST CRESCENDO	masked_grammaticality	*	SVR	ESM
471	0.402568	5.79399e-144	ESST CRESCENDO	masked_grammaticality	*	SVR	ESM
472	0.424677	1.11509e-161	ESST CRESCENDO	masked_grammaticality	*	SVR	ESM
473	0.42524	4.18573e-162	ESST CRESCENDO	masked_grammaticality	*	SVR	ESM
474	0.402737	4.68713e-144	ESST CRESCENDO	masked_grammaticality	*	SVR	ESM
475	0.423017	2.65669e-160	ESST CRESCENDO	masked_grammaticality	*	SVR	ESM
476	0.411959	2.51702e-151	ESST CRESCENDO	masked_grammaticality	*	SVR	ESM
477	0.402573	5.74524e-144	ESST CRESCENDO	masked_grammaticality	*	SVR	ESM
478	0.430137	3.22227e-166	ESST CRESCENDO	masked_grammaticality	*	SVR	ESM
479	0.423772	6.94996e-161	ESST CRESCENDO	masked_grammaticality	*	SVR	ESM
480	0.429073	2.30724e-165	ESST CRESCENDO	mutated_grammaticality	*	SVR	ESM
481	0.432412	3.3787e-168	ESST CRESCENDO	mutated_grammaticality	*	SVR	ESM
482	0.417096	1.873e-155	ESST CRESCENDO	mutated_grammaticality	*	SVR	ESM
483	0.425641	1.93945e-162	ESST CRESCENDO	mutated_grammaticality	*	SVR	ESM
484	0.428551	7.04553e-165	ESST CRESCENDO	mutated_grammaticality	*	SVR	ESM
485	0.416814	3.17117e-155	ESST CRESCENDO	mutated_grammaticality	*	SVR	ESM
486	0.431979	7.90402e-168	ESST CRESCENDO	mutated_grammaticality	*	SVR	ESM
487	0.443409	9.20058e-178	ESST CRESCENDO	mutated_grammaticality	*	SVR	ESM
488	0.412891	4.99123e-152	ESST CRESCENDO	mutated_grammaticality	*	SVR	ESM
489	0.426623	2.93329e-163	ESST CRESCENDO	mutated_grammaticality	*	SVR	ESM
490	0.407311	1.18573e-147	ESST CRESCENDO	mutated_grammaticality	*	SVR	ESM
491	0.439518	2.44406e-174	ESST CRESCENDO	mutated_grammaticality	*	SVR	ESM
492	0.419131	4.13849e-157	ESST CRESCENDO	mutated_grammaticality	*	SVR	ESM
493	0.445354	1.91887e-179	ESST CRESCENDO	mutated_grammaticality	*	SVR	ESM
494	0.421157	1.00053e-158	ESST CRESCENDO	mutated_grammaticality	*	SVR	ESM
495	0.0592133	0.000389986	ESST CRESCENDO	Evescape Fitness		SVR	EVESCAPE
496	0.0713842	1.89012e-05	ESST CRESCENDO	Evescape Fitness		SVR	EVESCAPE
497	0.0719842	1.61104e-05	ESST CRESCENDO	Evescape Fitness		SVR	EVESCAPE
498	0.0764253	4.65459e-06	ESST CRESCENDO	Evescape Fitness		SVR	EVESCAPE
499	0.0723175	1.47118e-05	ESST CRESCENDO	Evescape Fitness		SVR	EVESCAPE
500	0.0811833	1.13593e-06	ESST CRESCENDO	Evescape Fitness		SVR	EVESCAPE
501	0.0884498	1.13459e-07	ESST CRESCENDO	Evescape Fitness		SVR	EVESCAPE
502	0.0574466	0.000581096	ESST CRESCENDO	Evescape Fitness		SVR	EVESCAPE
503	0.0467935	0.00508607	ESST CRESCENDO	Evescape Fitness		SVR	EVESCAPE
504	0.0864365	2.19727e-07	ESST CRESCENDO	Evescape Fitness		SVR	EVESCAPE
505	0.0597858	0.000342122	ESST CRESCENDO	Evescape Fitness		SVR	EVESCAPE
506	0.076047	5.17214e-06	ESST CRESCENDO	Evescape Fitness		SVR	EVESCAPE
507	0.0452131	0.0067933	ESST CRESCENDO	Evescape Fitness		SVR	EVESCAPE
508	0.0815668	1.01411e-06	ESST CRESCENDO	Evescape Fitness		SVR	EVESCAPE
509	0.100872	1.43643e-09	ESST CRESCENDO	Evescape Fitness		SVR	EVESCAPE
510	0.169069	4.32709e-25	ESST CRESCENDO	Evescape	*	SVR	EVESCAPE
511	0.155539	1.94205e-21	ESST CRESCENDO	Evescape	*	SVR	EVESCAPE
512	0.182254	5.91494e-29	ESST CRESCENDO	Evescape	*	SVR	EVESCAPE
513	0.125235	2.20499e-14	ESST CRESCENDO	Evescape	*	SVR	EVESCAPE
514	0.14044	9.9795e-18	ESST CRESCENDO	Evescape	*	SVR	EVESCAPE
515	0.174214	1.46041e-26	ESST CRESCENDO	Evescape	*	SVR	EVESCAPE
516	0.149589	6.23561e-20	ESST CRESCENDO	Evescape	*	SVR	EVESCAPE
517	0.128186	5.25867e-15	ESST CRESCENDO	Evescape	*	SVR	EVESCAPE
518	0.15732	6.77423e-22	ESST CRESCENDO	Evescape	*	SVR	EVESCAPE
519	0.159565	1.73814e-22	ESST CRESCENDO	Evescape	*	SVR	EVESCAPE
520	0.160085	1.24801e-22	ESST CRESCENDO	Evescape	*	SVR	EVESCAPE
521	0.144057	1.38642e-18	ESST CRESCENDO	Evescape	*	SVR	EVESCAPE
522	0.159165	2.18959e-22	ESST CRESCENDO	Evescape	*	SVR	EVESCAPE
523	0.155578	1.92029e-21	ESST CRESCENDO	Evescape	*	SVR	EVESCAPE
524	0.153256	7.56042e-21	ESST CRESCENDO	Evescape	*	SVR	EVESCAPE
525	0.00808227	0.644178	ESST CRESCENDO	IND Mutability Score		SVR	Epistatic Models
526	0.00394038	0.821845	ESST CRESCENDO	IND Mutability Score		SVR	Epistatic Models
527	-0.00205244	0.906633	ESST CRESCENDO	IND Mutability Score		SVR	Epistatic Models
528	0.015644	0.371308	ESST CRESCENDO	IND Mutability Score		SVR	Epistatic Models
529	0.00302615	0.862708	ESST CRESCENDO	IND Mutability Score		SVR	Epistatic Models
530	0.0109665	0.530861	ESST CRESCENDO	IND Mutability Score		SVR	Epistatic Models
531	-0.0108336	0.53585	ESST CRESCENDO	IND Mutability Score		SVR	Epistatic Models
532	0.0133932	0.444043	ESST CRESCENDO	IND Mutability Score		SVR	Epistatic Models
533	-0.0097225	0.578483	ESST CRESCENDO	IND Mutability Score		SVR	Epistatic Models
534	0.0125296	0.473976	ESST CRESCENDO	IND Mutability Score		SVR	Epistatic Models
535	0.0204838	0.241735	ESST CRESCENDO	IND Mutability Score		SVR	Epistatic Models
536	0.0300906	0.0854497	ESST CRESCENDO	IND Mutability Score		SVR	Epistatic Models
537	-0.00394178	0.821783	ESST CRESCENDO	IND Mutability Score		SVR	Epistatic Models
538	-0.0191141	0.274672	ESST CRESCENDO	IND Mutability Score		SVR	Epistatic Models
539	0.0137124	0.43326	ESST CRESCENDO	IND Mutability Score		SVR	Epistatic Models
540	0.00501637	0.774373	ESST CRESCENDO	DCA Mutability Score		SVR	Epistatic Models
541	0.022595	0.196583	ESST CRESCENDO	DCA Mutability Score		SVR	Epistatic Models
542	-0.00547815	0.754244	ESST CRESCENDO	DCA Mutability Score		SVR	Epistatic Models
543	0.0138281	0.42939	ESST CRESCENDO	DCA Mutability Score		SVR	Epistatic Models
544	0.0430389	0.0138713	ESST CRESCENDO	DCA Mutability Score		SVR	Epistatic Models
545	0.0176331	0.313593	ESST CRESCENDO	DCA Mutability Score		SVR	Epistatic Models
546	-0.0178339	0.308111	ESST CRESCENDO	DCA Mutability Score		SVR	Epistatic Models
547	0.0434867	0.0129113	ESST CRESCENDO	DCA Mutability Score		SVR	Epistatic Models
548	0.00410518	0.814527	ESST CRESCENDO	DCA Mutability Score		SVR	Epistatic Models
549	0.0189763	0.278149	ESST CRESCENDO	DCA Mutability Score		SVR	Epistatic Models
550	0.016093	0.357736	ESST CRESCENDO	DCA Mutability Score		SVR	Epistatic Models
551	0.00837498	0.632228	ESST CRESCENDO	DCA Mutability Score		SVR	Epistatic Models
552	0.0184396	0.291969	ESST CRESCENDO	DCA Mutability Score		SVR	Epistatic Models
553	0.0118089	0.499778	ESST CRESCENDO	DCA Mutability Score		SVR	Epistatic Models
554	0.00963585	0.581874	ESST CRESCENDO	DCA Mutability Score		SVR	Epistatic Models
555	0.804185	0	ESST CRESCENDO	Mean_Embedding	*	SVR	ESM
556	0.81137	0	ESST CRESCENDO	Mean_Embedding	*	SVR	ESM
557	0.806394	0	ESST CRESCENDO	Mean_Embedding	*	SVR	ESM
558	0.807352	0	ESST CRESCENDO	Mean_Embedding	*	SVR	ESM
559	0.813536	0	ESST CRESCENDO	Mean_Embedding	*	SVR	ESM
560	0.80517	0	ESST CRESCENDO	Mean_Embedding	*	SVR	ESM
561	0.806441	0	ESST CRESCENDO	Mean_Embedding	*	SVR	ESM
562	0.812659	0	ESST CRESCENDO	Mean_Embedding	*	SVR	ESM
563	0.816443	0	ESST CRESCENDO	Mean_Embedding	*	SVR	ESM
564	0.804035	0	ESST CRESCENDO	Mean_Embedding	*	SVR	ESM
565	0.804961	0	ESST CRESCENDO	Mean_Embedding	*	SVR	ESM
566	0.81335	0	ESST CRESCENDO	Mean_Embedding	*	SVR	ESM
567	0.811128	0	ESST CRESCENDO	Mean_Embedding	*	SVR	ESM
568	0.807521	0	ESST CRESCENDO	Mean_Embedding	*	SVR	ESM
569	0.810425	0	ESST CRESCENDO	Mean_Embedding	*	SVR	ESM
570	0.76323	0	ESST CRESCENDO	Logits	*	SVR	ESM
571	0.755405	0	ESST CRESCENDO	Logits	*	SVR	ESM
572	0.762751	0	ESST CRESCENDO	Logits	*	SVR	ESM
573	0.771275	0	ESST CRESCENDO	Logits	*	SVR	ESM
574	0.768451	0	ESST CRESCENDO	Logits	*	SVR	ESM
575	0.759401	0	ESST CRESCENDO	Logits	*	SVR	ESM
576	0.764009	0	ESST CRESCENDO	Logits	*	SVR	ESM
577	0.767495	0	ESST CRESCENDO	Logits	*	SVR	ESM
578	0.768383	0	ESST CRESCENDO	Logits	*	SVR	ESM
579	0.76345	0	ESST CRESCENDO	Logits	*	SVR	ESM
580	0.763271	0	ESST CRESCENDO	Logits	*	SVR	ESM
581	0.769047	0	ESST CRESCENDO	Logits	*	SVR	ESM
582	0.761407	0	ESST CRESCENDO	Logits	*	SVR	ESM
583	0.758983	0	ESST CRESCENDO	Logits	*	SVR	ESM
584	0.767497	0	ESST CRESCENDO	Logits	*	SVR	ESM
585	0.111195	0.26348	Entropy Alignment	semantic_score		SVR	ESM
586	0.224348	0.0227138	Entropy Alignment	semantic_score		SVR	ESM
587	0.336971	0.000500436	Entropy Alignment	semantic_score		SVR	ESM
588	0.243423	0.0132226	Entropy Alignment	semantic_score		SVR	ESM
589	0.394517	4.07769e-05	Entropy Alignment	semantic_score		SVR	ESM
590	0.300318	0.00205494	Entropy Alignment	semantic_score		SVR	ESM
591	0.220592	0.0251493	Entropy Alignment	semantic_score		SVR	ESM
592	0.200423	0.0423679	Entropy Alignment	semantic_score		SVR	ESM
593	0.236961	0.0159538	Entropy Alignment	semantic_score		SVR	ESM
594	0.300818	0.00212515	Entropy Alignment	semantic_score		SVR	ESM
595	0.34461	0.000364458	Entropy Alignment	semantic_score		SVR	ESM
596	0.227343	0.0209187	Entropy Alignment	semantic_score		SVR	ESM
597	0.194724	0.048721	Entropy Alignment	semantic_score		SVR	ESM
598	0.240322	0.014478	Entropy Alignment	semantic_score		SVR	ESM
599	0.33177	0.00065817	Entropy Alignment	semantic_score		SVR	ESM
600	0.116493	0.241259	Entropy Alignment	relative_grammaticality		SVR	ESM
601	0.158974	0.108728	Entropy Alignment	relative_grammaticality		SVR	ESM
602	0.195669	0.0476157	Entropy Alignment	relative_grammaticality		SVR	ESM
603	0.166748	0.0922865	Entropy Alignment	relative_grammaticality		SVR	ESM
604	0.213228	0.0314155	Entropy Alignment	relative_grammaticality		SVR	ESM
605	0.19325	0.0504869	Entropy Alignment	relative_grammaticality		SVR	ESM
606	0.136986	0.167648	Entropy Alignment	relative_grammaticality		SVR	ESM
607	0.0240098	0.809761	Entropy Alignment	relative_grammaticality		SVR	ESM
608	0.351014	0.000277645	Entropy Alignment	relative_grammaticality		SVR	ESM
609	0.23078	0.0196151	Entropy Alignment	relative_grammaticality		SVR	ESM
610	0.181105	0.0671367	Entropy Alignment	relative_grammaticality		SVR	ESM
611	0.195135	0.0482378	Entropy Alignment	relative_grammaticality		SVR	ESM
612	-0.0511049	0.608186	Entropy Alignment	relative_grammaticality		SVR	ESM
613	0.29892	0.0021612	Entropy Alignment	relative_grammaticality		SVR	ESM
614	0.239843	0.0151827	Entropy Alignment	relative_grammaticality		SVR	ESM
615	0.328417	0.000707021	Entropy Alignment	relative_sequence_grammaticality		SVR	ESM
616	0.145933	0.141328	Entropy Alignment	relative_sequence_grammaticality		SVR	ESM
617	0.146483	0.139817	Entropy Alignment	relative_sequence_grammaticality		SVR	ESM
618	0.127039	0.200984	Entropy Alignment	relative_sequence_grammaticality		SVR	ESM
619	0.0959497	0.337399	Entropy Alignment	relative_sequence_grammaticality		SVR	ESM
620	0.2302	0.0193212	Entropy Alignment	relative_sequence_grammaticality		SVR	ESM
621	0.273211	0.00523376	Entropy Alignment	relative_sequence_grammaticality		SVR	ESM
622	0.163462	0.0989782	Entropy Alignment	relative_sequence_grammaticality		SVR	ESM
623	-0.002613	0.979101	Entropy Alignment	relative_sequence_grammaticality		SVR	ESM
624	0.143423	0.150406	Entropy Alignment	relative_sequence_grammaticality		SVR	ESM
625	0.300549	0.00203781	Entropy Alignment	relative_sequence_grammaticality		SVR	ESM
626	0.383881	6.2567e-05	Entropy Alignment	relative_sequence_grammaticality		SVR	ESM
627	-0.0720586	0.469477	Entropy Alignment	relative_sequence_grammaticality		SVR	ESM
628	0.0641231	0.519901	Entropy Alignment	relative_sequence_grammaticality		SVR	ESM
629	0.244359	0.0133186	Entropy Alignment	relative_sequence_grammaticality		SVR	ESM
630	0.306132	0.00166172	Entropy Alignment	relative_grammaticality_with_eve		SVR	ESM
631	0.155637	0.11645	Entropy Alignment	relative_grammaticality_with_eve		SVR	ESM
632	0.18805	0.0571425	Entropy Alignment	relative_grammaticality_with_eve		SVR	ESM
633	0.068292	0.493073	Entropy Alignment	relative_grammaticality_with_eve		SVR	ESM
634	-0.0127603	0.898711	Entropy Alignment	relative_grammaticality_with_eve		SVR	ESM
635	0.106784	0.283007	Entropy Alignment	relative_grammaticality_with_eve		SVR	ESM
636	0.15797	0.111009	Entropy Alignment	relative_grammaticality_with_eve		SVR	ESM
637	0.172478	0.0814766	Entropy Alignment	relative_grammaticality_with_eve		SVR	ESM
638	0.111068	0.264027	Entropy Alignment	relative_grammaticality_with_eve		SVR	ESM
639	0.0940284	0.347207	Entropy Alignment	relative_grammaticality_with_eve		SVR	ESM
640	0.154427	0.119354	Entropy Alignment	relative_grammaticality_with_eve		SVR	ESM
641	0.373804	0.000100503	Entropy Alignment	relative_grammaticality_with_eve		SVR	ESM
642	0.12006	0.227055	Entropy Alignment	relative_grammaticality_with_eve		SVR	ESM
643	0.102784	0.30153	Entropy Alignment	relative_grammaticality_with_eve		SVR	ESM
644	0.0806436	0.420395	Entropy Alignment	relative_grammaticality_with_eve		SVR	ESM
645	0.209084	0.0340429	Entropy Alignment	grammaticality		SVR	ESM
646	0.157109	0.112994	Entropy Alignment	grammaticality		SVR	ESM
647	0.305399	0.0017072	Entropy Alignment	grammaticality		SVR	ESM
648	0.0355311	0.721606	Entropy Alignment	grammaticality		SVR	ESM
649	0.0325749	0.745164	Entropy Alignment	grammaticality		SVR	ESM
650	0.122827	0.216447	Entropy Alignment	grammaticality		SVR	ESM
651	0.141112	0.15509	Entropy Alignment	grammaticality		SVR	ESM
652	0.173511	0.0796404	Entropy Alignment	grammaticality		SVR	ESM
653	0.253174	0.00987259	Entropy Alignment	grammaticality		SVR	ESM
654	0.028152	0.778808	Entropy Alignment	grammaticality		SVR	ESM
655	-0.111097	0.263901	Entropy Alignment	grammaticality		SVR	ESM
656	0.208401	0.0346452	Entropy Alignment	grammaticality		SVR	ESM
657	0.048538	0.626342	Entropy Alignment	grammaticality		SVR	ESM
658	0.166107	0.0935627	Entropy Alignment	grammaticality		SVR	ESM
659	0.270483	0.00596808	Entropy Alignment	grammaticality		SVR	ESM
660	0.0730848	0.463157	Entropy Alignment	masked_grammaticality		SVR	ESM
661	0.0753335	0.449472	Entropy Alignment	masked_grammaticality		SVR	ESM
662	0.369274	0.000123748	Entropy Alignment	masked_grammaticality		SVR	ESM
663	0.117623	0.236696	Entropy Alignment	masked_grammaticality		SVR	ESM
664	0.186741	0.0602017	Entropy Alignment	masked_grammaticality		SVR	ESM
665	0.188247	0.0568787	Entropy Alignment	masked_grammaticality		SVR	ESM
666	0.104629	0.29289	Entropy Alignment	masked_grammaticality		SVR	ESM
667	0.393609	3.90113e-05	Entropy Alignment	masked_grammaticality		SVR	ESM
668	0.209214	0.0339293	Entropy Alignment	masked_grammaticality		SVR	ESM
669	0.122838	0.218704	Entropy Alignment	masked_grammaticality		SVR	ESM
670	0.113308	0.254455	Entropy Alignment	masked_grammaticality		SVR	ESM
671	0.148657	0.133969	Entropy Alignment	masked_grammaticality		SVR	ESM
672	0.21484	0.0293096	Entropy Alignment	masked_grammaticality		SVR	ESM
673	0.16333	0.0992544	Entropy Alignment	masked_grammaticality		SVR	ESM
674	0.278229	0.00463333	Entropy Alignment	masked_grammaticality		SVR	ESM
675	0.16899	0.0879283	Entropy Alignment	mutated_grammaticality		SVR	ESM
676	0.302828	0.00187586	Entropy Alignment	mutated_grammaticality		SVR	ESM
677	0.340802	0.000427303	Entropy Alignment	mutated_grammaticality		SVR	ESM
678	0.18276	0.0646354	Entropy Alignment	mutated_grammaticality		SVR	ESM
679	-0.058458	0.559476	Entropy Alignment	mutated_grammaticality		SVR	ESM
680	0.262843	0.00731077	Entropy Alignment	mutated_grammaticality		SVR	ESM
681	0.333071	0.000586556	Entropy Alignment	mutated_grammaticality		SVR	ESM
682	0.113734	0.252664	Entropy Alignment	mutated_grammaticality		SVR	ESM
683	0.181068	0.0671937	Entropy Alignment	mutated_grammaticality		SVR	ESM
684	0.0753023	0.451924	Entropy Alignment	mutated_grammaticality		SVR	ESM
685	0.294632	0.002519	Entropy Alignment	mutated_grammaticality		SVR	ESM
686	0.0433027	0.66406	Entropy Alignment	mutated_grammaticality		SVR	ESM
687	0.31849	0.00104289	Entropy Alignment	mutated_grammaticality		SVR	ESM
688	-0.0198569	0.842196	Entropy Alignment	mutated_grammaticality		SVR	ESM
689	0.239572	0.0153012	Entropy Alignment	mutated_grammaticality		SVR	ESM
690	-0.0116448	0.907063	Entropy Alignment	Evescape Fitness		SVR	EVESCAPE
691	0.00219133	0.982473	Entropy Alignment	Evescape Fitness		SVR	EVESCAPE
692	0.0107895	0.913862	Entropy Alignment	Evescape Fitness		SVR	EVESCAPE
693	0.0496746	0.618274	Entropy Alignment	Evescape Fitness		SVR	EVESCAPE
694	0.20981	0.0343037	Entropy Alignment	Evescape Fitness		SVR	EVESCAPE
695	0.0915727	0.357597	Entropy Alignment	Evescape Fitness		SVR	EVESCAPE
696	0.0881438	0.375957	Entropy Alignment	Evescape Fitness		SVR	EVESCAPE
697	0.133317	0.179431	Entropy Alignment	Evescape Fitness		SVR	EVESCAPE
698	-0.0654247	0.511445	Entropy Alignment	Evescape Fitness		SVR	EVESCAPE
699	0.00718913	0.94283	Entropy Alignment	Evescape Fitness		SVR	EVESCAPE
700	0.00754709	0.939689	Entropy Alignment	Evescape Fitness		SVR	EVESCAPE
701	-0.0665688	0.504072	Entropy Alignment	Evescape Fitness		SVR	EVESCAPE
702	0.119562	0.229001	Entropy Alignment	Evescape Fitness		SVR	EVESCAPE
703	0.158414	0.109995	Entropy Alignment	Evescape Fitness		SVR	EVESCAPE
704	0.104611	0.295388	Entropy Alignment	Evescape Fitness		SVR	EVESCAPE
705	0.0899958	0.365971	Entropy Alignment	Evescape		SVR	EVESCAPE
706	-0.154192	0.119923	Entropy Alignment	Evescape		SVR	EVESCAPE
707	0.0224948	0.821559	Entropy Alignment	Evescape		SVR	EVESCAPE
708	-0.0687698	0.490045	Entropy Alignment	Evescape		SVR	EVESCAPE
709	-0.0358663	0.720431	Entropy Alignment	Evescape		SVR	EVESCAPE
710	0.0777047	0.435289	Entropy Alignment	Evescape		SVR	EVESCAPE
711	0.0131019	0.895496	Entropy Alignment	Evescape		SVR	EVESCAPE
712	-0.0474065	0.634417	Entropy Alignment	Evescape		SVR	EVESCAPE
713	-0.0861444	0.386924	Entropy Alignment	Evescape		SVR	EVESCAPE
714	-0.00219171	0.982558	Entropy Alignment	Evescape		SVR	EVESCAPE
715	0.0252486	0.800146	Entropy Alignment	Evescape		SVR	EVESCAPE
716	-0.0774769	0.43664	Entropy Alignment	Evescape		SVR	EVESCAPE
717	-0.0543053	0.585881	Entropy Alignment	Evescape		SVR	EVESCAPE
718	0.193644	0.0500092	Entropy Alignment	Evescape		SVR	EVESCAPE
719	0.0461528	0.64507	Entropy Alignment	Evescape		SVR	EVESCAPE
720	0.00165798	0.986739	Entropy Alignment	IND Mutability Score		SVR	Epistatic Models
721	0.0930328	0.34995	Entropy Alignment	IND Mutability Score		SVR	Epistatic Models
722	-0.200104	0.0427038	Entropy Alignment	IND Mutability Score		SVR	Epistatic Models
723	0.113849	0.252181	Entropy Alignment	IND Mutability Score		SVR	Epistatic Models
724	0.062152	0.534883	Entropy Alignment	IND Mutability Score		SVR	Epistatic Models
725	0.0983045	0.323201	Entropy Alignment	IND Mutability Score		SVR	Epistatic Models
726	-0.0768784	0.440202	Entropy Alignment	IND Mutability Score		SVR	Epistatic Models
727	0.124185	0.21137	Entropy Alignment	IND Mutability Score		SVR	Epistatic Models
728	-0.137914	0.164761	Entropy Alignment	IND Mutability Score		SVR	Epistatic Models
729	0.0682984	0.495191	Entropy Alignment	IND Mutability Score		SVR	Epistatic Models
730	-0.10009	0.314445	Entropy Alignment	IND Mutability Score		SVR	Epistatic Models
731	0.0810222	0.415881	Entropy Alignment	IND Mutability Score		SVR	Epistatic Models
732	-0.0970574	0.329407	Entropy Alignment	IND Mutability Score		SVR	Epistatic Models
733	0.162815	0.100338	Entropy Alignment	IND Mutability Score		SVR	Epistatic Models
734	0.00247767	0.980282	Entropy Alignment	IND Mutability Score		SVR	Epistatic Models
735	0.219441	0.0259392	Entropy Alignment	DCA Mutability Score		SVR	Epistatic Models
736	0.0290175	0.77108	Entropy Alignment	DCA Mutability Score		SVR	Epistatic Models
737	-0.117379	0.237677	Entropy Alignment	DCA Mutability Score		SVR	Epistatic Models
738	0.0255846	0.797543	Entropy Alignment	DCA Mutability Score		SVR	Epistatic Models
739	0.0265462	0.791128	Entropy Alignment	DCA Mutability Score		SVR	Epistatic Models
740	0.123564	0.213681	Entropy Alignment	DCA Mutability Score		SVR	Epistatic Models
741	-0.0929322	0.350474	Entropy Alignment	DCA Mutability Score		SVR	Epistatic Models
742	-0.0256974	0.796669	Entropy Alignment	DCA Mutability Score		SVR	Epistatic Models
743	0.139848	0.15886	Entropy Alignment	DCA Mutability Score		SVR	Epistatic Models
744	-0.0340079	0.734362	Entropy Alignment	DCA Mutability Score		SVR	Epistatic Models
745	0.124428	0.210471	Entropy Alignment	DCA Mutability Score		SVR	Epistatic Models
746	0.0251544	0.800876	Entropy Alignment	DCA Mutability Score		SVR	Epistatic Models
747	-0.178221	0.0716846	Entropy Alignment	DCA Mutability Score		SVR	Epistatic Models
748	0.128275	0.1966	Entropy Alignment	DCA Mutability Score		SVR	Epistatic Models
749	-0.0121644	0.903418	Entropy Alignment	DCA Mutability Score		SVR	Epistatic Models
750	0.378577	1.28245e-67	Entropy Alignment	Mean_Embedding	*	SVR	ESM
751	0.386889	9.41916e-71	Entropy Alignment	Mean_Embedding	*	SVR	ESM
752	0.38792	3.75631e-71	Entropy Alignment	Mean_Embedding	*	SVR	ESM
753	0.35978	9.37605e-61	Entropy Alignment	Mean_Embedding	*	SVR	ESM
754	0.395598	3.59236e-74	Entropy Alignment	Mean_Embedding	*	SVR	ESM
755	0.361447	2.25958e-61	Entropy Alignment	Mean_Embedding	*	SVR	ESM
756	0.369368	3.50751e-64	Entropy Alignment	Mean_Embedding	*	SVR	ESM
757	0.371726	4.8301e-65	Entropy Alignment	Mean_Embedding	*	SVR	ESM
758	0.385822	2.43045e-70	Entropy Alignment	Mean_Embedding	*	SVR	ESM
759	0.393335	2.84141e-73	Entropy Alignment	Mean_Embedding	*	SVR	ESM
760	0.400754	2.78277e-76	Entropy Alignment	Mean_Embedding	*	SVR	ESM
761	0.372646	2.21923e-65	Entropy Alignment	Mean_Embedding	*	SVR	ESM
762	0.378327	1.71955e-67	Entropy Alignment	Mean_Embedding	*	SVR	ESM
763	0.373133	1.46827e-65	Entropy Alignment	Mean_Embedding	*	SVR	ESM
764	0.365375	9.6935e-63	Entropy Alignment	Mean_Embedding	*	SVR	ESM
765	0.346163	4.10521e-56	Entropy Alignment	Logits	*	SVR	ESM
766	0.3595	1.17606e-60	Entropy Alignment	Logits	*	SVR	ESM
767	0.357551	5.64981e-60	Entropy Alignment	Logits	*	SVR	ESM
768	0.36839	7.94151e-64	Entropy Alignment	Logits	*	SVR	ESM
769	0.366543	3.68961e-63	Entropy Alignment	Logits	*	SVR	ESM
770	0.376359	8.6714e-67	Entropy Alignment	Logits	*	SVR	ESM
771	0.336541	6.36078e-53	Entropy Alignment	Logits	*	SVR	ESM
772	0.323901	6.15942e-49	Entropy Alignment	Logits	*	SVR	ESM
773	0.382345	5.21447e-69	Entropy Alignment	Logits	*	SVR	ESM
774	0.380066	3.81016e-68	Entropy Alignment	Logits	*	SVR	ESM
775	0.350711	1.19809e-57	Entropy Alignment	Logits	*	SVR	ESM
776	0.377883	2.52297e-67	Entropy Alignment	Logits	*	SVR	ESM
777	0.344425	1.6618e-55	Entropy Alignment	Logits	*	SVR	ESM
778	0.349728	2.76021e-57	Entropy Alignment	Logits	*	SVR	ESM
779	0.375656	1.70993e-66	Entropy Alignment	Logits	*	SVR	ESM
780	-0.00786753	0.794001	Escape Dadonaite et al. (2023)	semantic_score		SVR	ESM
781	0.017623	0.558594	Escape Dadonaite et al. (2023)	semantic_score		SVR	ESM
782	0.00388455	0.897418	Escape Dadonaite et al. (2023)	semantic_score		SVR	ESM
783	0.051731	0.0857889	Escape Dadonaite et al. (2023)	semantic_score		SVR	ESM
784	-0.0186519	0.536043	Escape Dadonaite et al. (2023)	semantic_score		SVR	ESM
785	0.0298708	0.321393	Escape Dadonaite et al. (2023)	semantic_score		SVR	ESM
786	-0.00113282	0.970009	Escape Dadonaite et al. (2023)	semantic_score		SVR	ESM
787	0.0100211	0.739439	Escape Dadonaite et al. (2023)	semantic_score		SVR	ESM
788	0.0191644	0.524708	Escape Dadonaite et al. (2023)	semantic_score		SVR	ESM
789	-0.0131264	0.66322	Escape Dadonaite et al. (2023)	semantic_score		SVR	ESM
790	0.0574058	0.0565459	Escape Dadonaite et al. (2023)	semantic_score		SVR	ESM
791	-0.0548391	0.0685436	Escape Dadonaite et al. (2023)	semantic_score		SVR	ESM
792	-0.0154157	0.608889	Escape Dadonaite et al. (2023)	semantic_score		SVR	ESM
793	0.00398282	0.894837	Escape Dadonaite et al. (2023)	semantic_score		SVR	ESM
794	-0.000212025	0.994388	Escape Dadonaite et al. (2023)	semantic_score		SVR	ESM
795	-0.0185381	0.538348	Escape Dadonaite et al. (2023)	relative_grammaticality		SVR	ESM
796	0.0602297	0.0454172	Escape Dadonaite et al. (2023)	relative_grammaticality		SVR	ESM
797	0.100251	0.000851056	Escape Dadonaite et al. (2023)	relative_grammaticality		SVR	ESM
798	0.121953	4.8515e-05	Escape Dadonaite et al. (2023)	relative_grammaticality		SVR	ESM
799	0.0733662	0.0148048	Escape Dadonaite et al. (2023)	relative_grammaticality		SVR	ESM
800	0.0422249	0.160909	Escape Dadonaite et al. (2023)	relative_grammaticality		SVR	ESM
801	0.0593607	0.0486263	Escape Dadonaite et al. (2023)	relative_grammaticality		SVR	ESM
802	0.106948	0.000371301	Escape Dadonaite et al. (2023)	relative_grammaticality		SVR	ESM
803	0.0751504	0.0125006	Escape Dadonaite et al. (2023)	relative_grammaticality		SVR	ESM
804	0.0450759	0.134628	Escape Dadonaite et al. (2023)	relative_grammaticality		SVR	ESM
805	0.0402692	0.181213	Escape Dadonaite et al. (2023)	relative_grammaticality		SVR	ESM
806	0.058796	0.0508122	Escape Dadonaite et al. (2023)	relative_grammaticality		SVR	ESM
807	0.0245238	0.415623	Escape Dadonaite et al. (2023)	relative_grammaticality		SVR	ESM
808	0.0852538	0.00458778	Escape Dadonaite et al. (2023)	relative_grammaticality		SVR	ESM
809	0.10427	0.000523371	Escape Dadonaite et al. (2023)	relative_grammaticality		SVR	ESM
810	0.0564574	0.0607581	Escape Dadonaite et al. (2023)	relative_sequence_grammaticality		SVR	ESM
811	0.0525	0.0812261	Escape Dadonaite et al. (2023)	relative_sequence_grammaticality		SVR	ESM
812	0.02674	0.374741	Escape Dadonaite et al. (2023)	relative_sequence_grammaticality		SVR	ESM
813	0.0678804	0.0241035	Escape Dadonaite et al. (2023)	relative_sequence_grammaticality		SVR	ESM
814	0.0779844	0.0095702	Escape Dadonaite et al. (2023)	relative_sequence_grammaticality		SVR	ESM
815	0.0775623	0.00993486	Escape Dadonaite et al. (2023)	relative_sequence_grammaticality		SVR	ESM
816	0.0754553	0.0121468	Escape Dadonaite et al. (2023)	relative_sequence_grammaticality		SVR	ESM
817	0.0491967	0.102307	Escape Dadonaite et al. (2023)	relative_sequence_grammaticality		SVR	ESM
818	0.00407046	0.892537	Escape Dadonaite et al. (2023)	relative_sequence_grammaticality		SVR	ESM
819	0.0688688	0.0221751	Escape Dadonaite et al. (2023)	relative_sequence_grammaticality		SVR	ESM
820	0.024836	0.409709	Escape Dadonaite et al. (2023)	relative_sequence_grammaticality		SVR	ESM
821	0.0554285	0.0656179	Escape Dadonaite et al. (2023)	relative_sequence_grammaticality		SVR	ESM
822	0.073997	0.0139229	Escape Dadonaite et al. (2023)	relative_sequence_grammaticality		SVR	ESM
823	0.101819	0.000703908	Escape Dadonaite et al. (2023)	relative_sequence_grammaticality		SVR	ESM
824	0.00305352	0.919315	Escape Dadonaite et al. (2023)	relative_sequence_grammaticality		SVR	ESM
825	0.10339	0.000580404	Escape Dadonaite et al. (2023)	relative_grammaticality_with_eve		SVR	ESM
826	0.130929	1.27598e-05	Escape Dadonaite et al. (2023)	relative_grammaticality_with_eve		SVR	ESM
827	0.109757	0.000258429	Escape Dadonaite et al. (2023)	relative_grammaticality_with_eve		SVR	ESM
828	0.0956564	0.00146249	Escape Dadonaite et al. (2023)	relative_grammaticality_with_eve		SVR	ESM
829	0.0335317	0.265843	Escape Dadonaite et al. (2023)	relative_grammaticality_with_eve		SVR	ESM
830	0.0987748	0.00101527	Escape Dadonaite et al. (2023)	relative_grammaticality_with_eve		SVR	ESM
831	0.0339689	0.259441	Escape Dadonaite et al. (2023)	relative_grammaticality_with_eve		SVR	ESM
832	0.098846	0.00100672	Escape Dadonaite et al. (2023)	relative_grammaticality_with_eve		SVR	ESM
833	0.136678	5.17437e-06	Escape Dadonaite et al. (2023)	relative_grammaticality_with_eve		SVR	ESM
834	0.11265	0.000177562	Escape Dadonaite et al. (2023)	relative_grammaticality_with_eve		SVR	ESM
835	0.0775975	0.00990117	Escape Dadonaite et al. (2023)	relative_grammaticality_with_eve		SVR	ESM
836	0.0863655	0.00408221	Escape Dadonaite et al. (2023)	relative_grammaticality_with_eve		SVR	ESM
837	0.0929972	0.00198027	Escape Dadonaite et al. (2023)	relative_grammaticality_with_eve		SVR	ESM
838	0.118299	8.14672e-05	Escape Dadonaite et al. (2023)	relative_grammaticality_with_eve		SVR	ESM
839	0.0997157	0.000912451	Escape Dadonaite et al. (2023)	relative_grammaticality_with_eve		SVR	ESM
840	0.0902611	0.00268397	Escape Dadonaite et al. (2023)	grammaticality		SVR	ESM
841	0.0153691	0.609972	Escape Dadonaite et al. (2023)	grammaticality		SVR	ESM
842	0.0441777	0.142396	Escape Dadonaite et al. (2023)	grammaticality		SVR	ESM
843	0.0587992	0.0507996	Escape Dadonaite et al. (2023)	grammaticality		SVR	ESM
844	0.0869671	0.00384621	Escape Dadonaite et al. (2023)	grammaticality		SVR	ESM
845	0.0843699	0.00502944	Escape Dadonaite et al. (2023)	grammaticality		SVR	ESM
846	0.00721215	0.810822	Escape Dadonaite et al. (2023)	grammaticality		SVR	ESM
847	0.0751524	0.0124983	Escape Dadonaite et al. (2023)	grammaticality		SVR	ESM
848	0.0963108	0.00135582	Escape Dadonaite et al. (2023)	grammaticality		SVR	ESM
849	0.0193218	0.521499	Escape Dadonaite et al. (2023)	grammaticality		SVR	ESM
850	0.0660475	0.028204	Escape Dadonaite et al. (2023)	grammaticality		SVR	ESM
851	0.00207303	0.945147	Escape Dadonaite et al. (2023)	grammaticality		SVR	ESM
852	0.0832243	0.00565886	Escape Dadonaite et al. (2023)	grammaticality		SVR	ESM
853	0.0551846	0.0668161	Escape Dadonaite et al. (2023)	grammaticality		SVR	ESM
854	0.0603659	0.045028	Escape Dadonaite et al. (2023)	grammaticality		SVR	ESM
855	0.0392017	0.193067	Escape Dadonaite et al. (2023)	masked_grammaticality		SVR	ESM
856	0.0860922	0.00420159	Escape Dadonaite et al. (2023)	masked_grammaticality		SVR	ESM
857	0.0592747	0.0489541	Escape Dadonaite et al. (2023)	masked_grammaticality		SVR	ESM
858	0.0239687	0.426259	Escape Dadonaite et al. (2023)	masked_grammaticality		SVR	ESM
859	-0.0156658	0.603255	Escape Dadonaite et al. (2023)	masked_grammaticality		SVR	ESM
860	0.0371753	0.217117	Escape Dadonaite et al. (2023)	masked_grammaticality		SVR	ESM
861	0.0369515	0.219899	Escape Dadonaite et al. (2023)	masked_grammaticality		SVR	ESM
862	0.0249318	0.407905	Escape Dadonaite et al. (2023)	masked_grammaticality		SVR	ESM
863	0.0412783	0.170511	Escape Dadonaite et al. (2023)	masked_grammaticality		SVR	ESM
864	0.0445937	0.138852	Escape Dadonaite et al. (2023)	masked_grammaticality		SVR	ESM
865	0.0387424	0.198338	Escape Dadonaite et al. (2023)	masked_grammaticality		SVR	ESM
866	0.0548774	0.0683499	Escape Dadonaite et al. (2023)	masked_grammaticality		SVR	ESM
867	-0.00471094	0.875756	Escape Dadonaite et al. (2023)	masked_grammaticality		SVR	ESM
868	0.0519077	0.0847222	Escape Dadonaite et al. (2023)	masked_grammaticality		SVR	ESM
869	0.0373408	0.215283	Escape Dadonaite et al. (2023)	masked_grammaticality		SVR	ESM
870	0.072716	0.015668	Escape Dadonaite et al. (2023)	mutated_grammaticality		SVR	ESM
871	0.0667357	0.0265989	Escape Dadonaite et al. (2023)	mutated_grammaticality		SVR	ESM
872	0.0420911	0.162241	Escape Dadonaite et al. (2023)	mutated_grammaticality		SVR	ESM
873	0.071819	0.0170016	Escape Dadonaite et al. (2023)	mutated_grammaticality		SVR	ESM
874	-0.00287858	0.923923	Escape Dadonaite et al. (2023)	mutated_grammaticality		SVR	ESM
875	0.0324199	0.281809	Escape Dadonaite et al. (2023)	mutated_grammaticality		SVR	ESM
876	0.0189396	0.529584	Escape Dadonaite et al. (2023)	mutated_grammaticality		SVR	ESM
877	0.0656536	0.0291597	Escape Dadonaite et al. (2023)	mutated_grammaticality		SVR	ESM
878	-0.018847	0.531599	Escape Dadonaite et al. (2023)	mutated_grammaticality		SVR	ESM
879	0.0546637	0.0695608	Escape Dadonaite et al. (2023)	mutated_grammaticality		SVR	ESM
880	0.0329705	0.273714	Escape Dadonaite et al. (2023)	mutated_grammaticality		SVR	ESM
881	0.021325	0.479048	Escape Dadonaite et al. (2023)	mutated_grammaticality		SVR	ESM
882	0.0770487	0.0104381	Escape Dadonaite et al. (2023)	mutated_grammaticality		SVR	ESM
883	0.036039	0.231508	Escape Dadonaite et al. (2023)	mutated_grammaticality		SVR	ESM
884	0.0850405	0.00470986	Escape Dadonaite et al. (2023)	mutated_grammaticality		SVR	ESM
885	0.0160878	0.605173	Escape Dadonaite et al. (2023)	Evescape Fitness		SVR	EVESCAPE
886	0.0587475	0.0588463	Escape Dadonaite et al. (2023)	Evescape Fitness		SVR	EVESCAPE
887	0.0541438	0.0818217	Escape Dadonaite et al. (2023)	Evescape Fitness		SVR	EVESCAPE
888	0.0577818	0.0632645	Escape Dadonaite et al. (2023)	Evescape Fitness		SVR	EVESCAPE
889	0.0380635	0.221356	Escape Dadonaite et al. (2023)	Evescape Fitness		SVR	EVESCAPE
890	0.071085	0.0221938	Escape Dadonaite et al. (2023)	Evescape Fitness		SVR	EVESCAPE
891	0.0405152	0.192783	Escape Dadonaite et al. (2023)	Evescape Fitness		SVR	EVESCAPE
892	0.0515602	0.0975072	Escape Dadonaite et al. (2023)	Evescape Fitness		SVR	EVESCAPE
893	0.0234337	0.451616	Escape Dadonaite et al. (2023)	Evescape Fitness		SVR	EVESCAPE
894	0.0165476	0.595075	Escape Dadonaite et al. (2023)	Evescape Fitness		SVR	EVESCAPE
895	0.018263	0.557281	Escape Dadonaite et al. (2023)	Evescape Fitness		SVR	EVESCAPE
896	0.0704169	0.0234828	Escape Dadonaite et al. (2023)	Evescape Fitness		SVR	EVESCAPE
897	0.0401848	0.196657	Escape Dadonaite et al. (2023)	Evescape Fitness		SVR	EVESCAPE
898	0.0397794	0.201214	Escape Dadonaite et al. (2023)	Evescape Fitness		SVR	EVESCAPE
899	0.0329337	0.290047	Escape Dadonaite et al. (2023)	Evescape Fitness		SVR	EVESCAPE
900	0.0933489	0.00190327	Escape Dadonaite et al. (2023)	Evescape		SVR	EVESCAPE
901	0.126055	2.66473e-05	Escape Dadonaite et al. (2023)	Evescape		SVR	EVESCAPE
902	0.101082	0.00076983	Escape Dadonaite et al. (2023)	Evescape		SVR	EVESCAPE
903	0.0944054	0.0016882	Escape Dadonaite et al. (2023)	Evescape		SVR	EVESCAPE
904	0.0969001	0.00127242	Escape Dadonaite et al. (2023)	Evescape		SVR	EVESCAPE
905	0.143779	1.61222e-06	Escape Dadonaite et al. (2023)	Evescape		SVR	EVESCAPE
906	0.0631487	0.0359117	Escape Dadonaite et al. (2023)	Evescape		SVR	EVESCAPE
907	0.101208	0.000758185	Escape Dadonaite et al. (2023)	Evescape		SVR	EVESCAPE
908	0.0719337	0.0168257	Escape Dadonaite et al. (2023)	Evescape		SVR	EVESCAPE
909	0.106279	0.00040671	Escape Dadonaite et al. (2023)	Evescape		SVR	EVESCAPE
910	0.106525	0.000391803	Escape Dadonaite et al. (2023)	Evescape		SVR	EVESCAPE
911	0.0796641	0.00809287	Escape Dadonaite et al. (2023)	Evescape		SVR	EVESCAPE
912	0.101484	0.000733162	Escape Dadonaite et al. (2023)	Evescape		SVR	EVESCAPE
913	0.116273	0.000107896	Escape Dadonaite et al. (2023)	Evescape		SVR	EVESCAPE
914	0.0506436	0.09274	Escape Dadonaite et al. (2023)	Evescape		SVR	EVESCAPE
915	0.0155259	0.630905	Escape Dadonaite et al. (2023)	IND Mutability Score		SVR	Epistatic Models
916	-0.0256307	0.427884	Escape Dadonaite et al. (2023)	IND Mutability Score		SVR	Epistatic Models
917	-0.00380013	0.906441	Escape Dadonaite et al. (2023)	IND Mutability Score		SVR	Epistatic Models
918	0.0463238	0.151732	Escape Dadonaite et al. (2023)	IND Mutability Score		SVR	Epistatic Models
919	0.0132763	0.681352	Escape Dadonaite et al. (2023)	IND Mutability Score		SVR	Epistatic Models
920	0.047144	0.144397	Escape Dadonaite et al. (2023)	IND Mutability Score		SVR	Epistatic Models
921	-0.0506033	0.117342	Escape Dadonaite et al. (2023)	IND Mutability Score		SVR	Epistatic Models
922	-0.0158796	0.623323	Escape Dadonaite et al. (2023)	IND Mutability Score		SVR	Epistatic Models
923	0.0145491	0.652719	Escape Dadonaite et al. (2023)	IND Mutability Score		SVR	Epistatic Models
924	0.0346412	0.283863	Escape Dadonaite et al. (2023)	IND Mutability Score		SVR	Epistatic Models
925	0.0120172	0.709992	Escape Dadonaite et al. (2023)	IND Mutability Score		SVR	Epistatic Models
926	0.0384716	0.233943	Escape Dadonaite et al. (2023)	IND Mutability Score		SVR	Epistatic Models
927	0.0511693	0.113292	Escape Dadonaite et al. (2023)	IND Mutability Score		SVR	Epistatic Models
928	-0.00453339	0.888497	Escape Dadonaite et al. (2023)	IND Mutability Score		SVR	Epistatic Models
929	-0.0451666	0.162235	Escape Dadonaite et al. (2023)	IND Mutability Score		SVR	Epistatic Models
930	-0.010216	0.751905	Escape Dadonaite et al. (2023)	DCA Mutability Score		SVR	Epistatic Models
931	-0.00834394	0.79636	Escape Dadonaite et al. (2023)	DCA Mutability Score		SVR	Epistatic Models
932	0.031438	0.330785	Escape Dadonaite et al. (2023)	DCA Mutability Score		SVR	Epistatic Models
933	0.0515183	0.11085	Escape Dadonaite et al. (2023)	DCA Mutability Score		SVR	Epistatic Models
934	0.0301894	0.35036	Escape Dadonaite et al. (2023)	DCA Mutability Score		SVR	Epistatic Models
935	0.0402331	0.212963	Escape Dadonaite et al. (2023)	DCA Mutability Score		SVR	Epistatic Models
936	0.0553462	0.086708	Escape Dadonaite et al. (2023)	DCA Mutability Score		SVR	Epistatic Models
937	0.000955588	0.976423	Escape Dadonaite et al. (2023)	DCA Mutability Score		SVR	Epistatic Models
938	-0.0195653	0.545072	Escape Dadonaite et al. (2023)	DCA Mutability Score		SVR	Epistatic Models
939	0.0083708	0.795719	Escape Dadonaite et al. (2023)	DCA Mutability Score		SVR	Epistatic Models
940	0.0609017	0.0592594	Escape Dadonaite et al. (2023)	DCA Mutability Score		SVR	Epistatic Models
941	-0.00186486	0.954007	Escape Dadonaite et al. (2023)	DCA Mutability Score		SVR	Epistatic Models
942	-0.0383951	0.234875	Escape Dadonaite et al. (2023)	DCA Mutability Score		SVR	Epistatic Models
943	0.0458819	0.15568	Escape Dadonaite et al. (2023)	DCA Mutability Score		SVR	Epistatic Models
944	0.0466405	0.14895	Escape Dadonaite et al. (2023)	DCA Mutability Score		SVR	Epistatic Models
945	0.249264	4.24905e-17	Escape Dadonaite et al. (2023)	Mean_Embedding	*	SVR	ESM
946	0.242521	3.05161e-16	Escape Dadonaite et al. (2023)	Mean_Embedding	*	SVR	ESM
947	0.218661	2.03959e-13	Escape Dadonaite et al. (2023)	Mean_Embedding	*	SVR	ESM
948	0.291143	5.21389e-23	Escape Dadonaite et al. (2023)	Mean_Embedding	*	SVR	ESM
949	0.235929	2.03849e-15	Escape Dadonaite et al. (2023)	Mean_Embedding	*	SVR	ESM
950	0.231256	7.2059e-15	Escape Dadonaite et al. (2023)	Mean_Embedding	*	SVR	ESM
951	0.26516	3.21068e-19	Escape Dadonaite et al. (2023)	Mean_Embedding	*	SVR	ESM
952	0.252141	1.79907e-17	Escape Dadonaite et al. (2023)	Mean_Embedding	*	SVR	ESM
953	0.192365	1.15861e-10	Escape Dadonaite et al. (2023)	Mean_Embedding	*	SVR	ESM
954	0.243999	2.05391e-16	Escape Dadonaite et al. (2023)	Mean_Embedding	*	SVR	ESM
955	0.264638	3.78968e-19	Escape Dadonaite et al. (2023)	Mean_Embedding	*	SVR	ESM
956	0.193308	9.36573e-11	Escape Dadonaite et al. (2023)	Mean_Embedding	*	SVR	ESM
957	0.290702	6.09283e-23	Escape Dadonaite et al. (2023)	Mean_Embedding	*	SVR	ESM
958	0.216366	3.67023e-13	Escape Dadonaite et al. (2023)	Mean_Embedding	*	SVR	ESM
959	0.227979	1.80153e-14	Escape Dadonaite et al. (2023)	Mean_Embedding	*	SVR	ESM
960	0.268909	9.6542e-20	Escape Dadonaite et al. (2023)	Logits	*	SVR	ESM
961	0.207207	3.58723e-12	Escape Dadonaite et al. (2023)	Logits	*	SVR	ESM
962	0.219317	1.72185e-13	Escape Dadonaite et al. (2023)	Logits	*	SVR	ESM
963	0.285773	3.41717e-22	Escape Dadonaite et al. (2023)	Logits	*	SVR	ESM
964	0.283654	7.40364e-22	Escape Dadonaite et al. (2023)	Logits	*	SVR	ESM
965	0.258987	2.22792e-18	Escape Dadonaite et al. (2023)	Logits	*	SVR	ESM
966	0.236277	1.79623e-15	Escape Dadonaite et al. (2023)	Logits	*	SVR	ESM
967	0.205812	5.03019e-12	Escape Dadonaite et al. (2023)	Logits	*	SVR	ESM
968	0.286111	3.04027e-22	Escape Dadonaite et al. (2023)	Logits	*	SVR	ESM
969	0.243002	2.73928e-16	Escape Dadonaite et al. (2023)	Logits	*	SVR	ESM
970	0.19921	2.41226e-11	Escape Dadonaite et al. (2023)	Logits	*	SVR	ESM
971	0.248248	5.74081e-17	Escape Dadonaite et al. (2023)	Logits	*	SVR	ESM
972	0.279605	2.81793e-21	Escape Dadonaite et al. (2023)	Logits	*	SVR	ESM
973	0.220417	1.29532e-13	Escape Dadonaite et al. (2023)	Logits	*	SVR	ESM
974	0.270439	6.11024e-20	Escape Dadonaite et al. (2023)	Logits	*	SVR	ESM
975	0.106097	0.00431774	RBD Escape Yisimayi et al. (2024)	semantic_score		SVR	ESM
976	0.0664853	0.0742054	RBD Escape Yisimayi et al. (2024)	semantic_score		SVR	ESM
977	0.0735413	0.0483888	RBD Escape Yisimayi et al. (2024)	semantic_score		SVR	ESM
978	0.041173	0.269548	RBD Escape Yisimayi et al. (2024)	semantic_score		SVR	ESM
979	0.0573753	0.123754	RBD Escape Yisimayi et al. (2024)	semantic_score		SVR	ESM
980	0.123656	0.000869437	RBD Escape Yisimayi et al. (2024)	semantic_score		SVR	ESM
981	0.0892354	0.0164672	RBD Escape Yisimayi et al. (2024)	semantic_score		SVR	ESM
982	0.0922965	0.0131645	RBD Escape Yisimayi et al. (2024)	semantic_score		SVR	ESM
983	0.0350904	0.346764	RBD Escape Yisimayi et al. (2024)	semantic_score		SVR	ESM
984	0.0108467	0.77124	RBD Escape Yisimayi et al. (2024)	semantic_score		SVR	ESM
985	0.0707317	0.0574788	RBD Escape Yisimayi et al. (2024)	semantic_score		SVR	ESM
986	0.105021	0.00473021	RBD Escape Yisimayi et al. (2024)	semantic_score		SVR	ESM
987	0.0750745	0.0438831	RBD Escape Yisimayi et al. (2024)	semantic_score		SVR	ESM
988	0.0280941	0.451326	RBD Escape Yisimayi et al. (2024)	semantic_score		SVR	ESM
989	0.072284	0.0523676	RBD Escape Yisimayi et al. (2024)	semantic_score		SVR	ESM
990	0.0792736	0.0331923	RBD Escape Yisimayi et al. (2024)	relative_grammaticality		SVR	ESM
991	0.0705794	0.0580193	RBD Escape Yisimayi et al. (2024)	relative_grammaticality		SVR	ESM
992	0.0279713	0.453307	RBD Escape Yisimayi et al. (2024)	relative_grammaticality		SVR	ESM
993	0.0315591	0.39747	RBD Escape Yisimayi et al. (2024)	relative_grammaticality		SVR	ESM
994	0.0381413	0.306428	RBD Escape Yisimayi et al. (2024)	relative_grammaticality		SVR	ESM
995	0.0611086	0.100864	RBD Escape Yisimayi et al. (2024)	relative_grammaticality		SVR	ESM
996	0.0330955	0.374552	RBD Escape Yisimayi et al. (2024)	relative_grammaticality		SVR	ESM
997	0.0131616	0.724231	RBD Escape Yisimayi et al. (2024)	relative_grammaticality		SVR	ESM
998	0.0654794	0.078909	RBD Escape Yisimayi et al. (2024)	relative_grammaticality		SVR	ESM
999	0.0422851	0.256814	RBD Escape Yisimayi et al. (2024)	relative_grammaticality		SVR	ESM
1000	0.0675208	0.069799	RBD Escape Yisimayi et al. (2024)	relative_grammaticality		SVR	ESM
1001	0.0557513	0.134495	RBD Escape Yisimayi et al. (2024)	relative_grammaticality		SVR	ESM
1002	0.0340897	0.360699	RBD Escape Yisimayi et al. (2024)	relative_grammaticality		SVR	ESM
1003	0.0331531	0.374052	RBD Escape Yisimayi et al. (2024)	relative_grammaticality		SVR	ESM
1004	0.0703836	0.0588965	RBD Escape Yisimayi et al. (2024)	relative_grammaticality		SVR	ESM
1005	0.0807459	0.0300501	RBD Escape Yisimayi et al. (2024)	relative_sequence_grammaticality		SVR	ESM
1006	-0.0341487	0.359534	RBD Escape Yisimayi et al. (2024)	relative_sequence_grammaticality		SVR	ESM
1007	-0.0497827	0.181796	RBD Escape Yisimayi et al. (2024)	relative_sequence_grammaticality		SVR	ESM
1008	-0.00350205	0.925211	RBD Escape Yisimayi et al. (2024)	relative_sequence_grammaticality		SVR	ESM
1009	0.00872775	0.815023	RBD Escape Yisimayi et al. (2024)	relative_sequence_grammaticality		SVR	ESM
1010	0.0120285	0.746953	RBD Escape Yisimayi et al. (2024)	relative_sequence_grammaticality		SVR	ESM
1011	0.024677	0.507955	RBD Escape Yisimayi et al. (2024)	relative_sequence_grammaticality		SVR	ESM
1012	0.0598007	0.108629	RBD Escape Yisimayi et al. (2024)	relative_sequence_grammaticality		SVR	ESM
1013	-0.00822065	0.825593	RBD Escape Yisimayi et al. (2024)	relative_sequence_grammaticality		SVR	ESM
1014	-0.0306036	0.411921	RBD Escape Yisimayi et al. (2024)	relative_sequence_grammaticality		SVR	ESM
1015	-0.00116453	0.975081	RBD Escape Yisimayi et al. (2024)	relative_sequence_grammaticality		SVR	ESM
1016	0.0277279	0.456936	RBD Escape Yisimayi et al. (2024)	relative_sequence_grammaticality		SVR	ESM
1017	-0.00155689	0.966712	RBD Escape Yisimayi et al. (2024)	relative_sequence_grammaticality		SVR	ESM
1018	-0.0858053	0.0212087	RBD Escape Yisimayi et al. (2024)	relative_sequence_grammaticality		SVR	ESM
1019	0.0446492	0.231146	RBD Escape Yisimayi et al. (2024)	relative_sequence_grammaticality		SVR	ESM
1020	0.217963	3.2623e-09	RBD Escape Yisimayi et al. (2024)	relative_grammaticality_with_eve	*	SVR	ESM
1021	0.208872	1.46787e-08	RBD Escape Yisimayi et al. (2024)	relative_grammaticality_with_eve	*	SVR	ESM
1022	0.194942	1.31967e-07	RBD Escape Yisimayi et al. (2024)	relative_grammaticality_with_eve	*	SVR	ESM
1023	0.207291	1.93718e-08	RBD Escape Yisimayi et al. (2024)	relative_grammaticality_with_eve	*	SVR	ESM
1024	0.204039	3.24836e-08	RBD Escape Yisimayi et al. (2024)	relative_grammaticality_with_eve	*	SVR	ESM
1025	0.200528	5.50594e-08	RBD Escape Yisimayi et al. (2024)	relative_grammaticality_with_eve	*	SVR	ESM
1026	0.192532	1.8557e-07	RBD Escape Yisimayi et al. (2024)	relative_grammaticality_with_eve	*	SVR	ESM
1027	0.233427	2.22661e-10	RBD Escape Yisimayi et al. (2024)	relative_grammaticality_with_eve	*	SVR	ESM
1028	0.189888	2.79583e-07	RBD Escape Yisimayi et al. (2024)	relative_grammaticality_with_eve	*	SVR	ESM
1029	0.190949	2.392e-07	RBD Escape Yisimayi et al. (2024)	relative_grammaticality_with_eve	*	SVR	ESM
1030	0.166902	6.5272e-06	RBD Escape Yisimayi et al. (2024)	relative_grammaticality_with_eve	*	SVR	ESM
1031	0.197203	9.18208e-08	RBD Escape Yisimayi et al. (2024)	relative_grammaticality_with_eve	*	SVR	ESM
1032	0.193912	1.54035e-07	RBD Escape Yisimayi et al. (2024)	relative_grammaticality_with_eve	*	SVR	ESM
1033	0.209158	1.43411e-08	RBD Escape Yisimayi et al. (2024)	relative_grammaticality_with_eve	*	SVR	ESM
1034	0.256028	2.96351e-12	RBD Escape Yisimayi et al. (2024)	relative_grammaticality_with_eve	*	SVR	ESM
1035	0.071352	0.0553202	RBD Escape Yisimayi et al. (2024)	grammaticality		SVR	ESM
1036	0.109096	0.00333433	RBD Escape Yisimayi et al. (2024)	grammaticality		SVR	ESM
1037	0.0514239	0.167795	RBD Escape Yisimayi et al. (2024)	grammaticality		SVR	ESM
1038	0.0666059	0.0738814	RBD Escape Yisimayi et al. (2024)	grammaticality		SVR	ESM
1039	0.0117746	0.752286	RBD Escape Yisimayi et al. (2024)	grammaticality		SVR	ESM
1040	0.031971	0.391006	RBD Escape Yisimayi et al. (2024)	grammaticality		SVR	ESM
1041	0.0892933	0.0163971	RBD Escape Yisimayi et al. (2024)	grammaticality		SVR	ESM
1042	0.0576704	0.121831	RBD Escape Yisimayi et al. (2024)	grammaticality		SVR	ESM
1043	0.000214288	0.995417	RBD Escape Yisimayi et al. (2024)	grammaticality		SVR	ESM
1044	0.07913	0.0336367	RBD Escape Yisimayi et al. (2024)	grammaticality		SVR	ESM
1045	0.0374068	0.315508	RBD Escape Yisimayi et al. (2024)	grammaticality		SVR	ESM
1046	0.0161262	0.665313	RBD Escape Yisimayi et al. (2024)	grammaticality		SVR	ESM
1047	0.0763443	0.0404242	RBD Escape Yisimayi et al. (2024)	grammaticality		SVR	ESM
1048	0.0804703	0.030734	RBD Escape Yisimayi et al. (2024)	grammaticality		SVR	ESM
1049	0.0752688	0.0433381	RBD Escape Yisimayi et al. (2024)	grammaticality		SVR	ESM
1050	0.103721	0.00527569	RBD Escape Yisimayi et al. (2024)	masked_grammaticality		SVR	ESM
1051	0.0869524	0.0194498	RBD Escape Yisimayi et al. (2024)	masked_grammaticality		SVR	ESM
1052	0.105517	0.00456412	RBD Escape Yisimayi et al. (2024)	masked_grammaticality		SVR	ESM
1053	0.0654926	0.0788485	RBD Escape Yisimayi et al. (2024)	masked_grammaticality		SVR	ESM
1054	0.0782423	0.0356853	RBD Escape Yisimayi et al. (2024)	masked_grammaticality		SVR	ESM
1055	0.109782	0.00314013	RBD Escape Yisimayi et al. (2024)	masked_grammaticality		SVR	ESM
1056	0.135585	0.000258436	RBD Escape Yisimayi et al. (2024)	masked_grammaticality		SVR	ESM
1057	0.0730937	0.0497752	RBD Escape Yisimayi et al. (2024)	masked_grammaticality		SVR	ESM
1058	0.0720951	0.0529883	RBD Escape Yisimayi et al. (2024)	masked_grammaticality		SVR	ESM
1059	0.0831604	0.0255509	RBD Escape Yisimayi et al. (2024)	masked_grammaticality		SVR	ESM
1060	0.0756728	0.0420803	RBD Escape Yisimayi et al. (2024)	masked_grammaticality		SVR	ESM
1061	0.13235	0.000362773	RBD Escape Yisimayi et al. (2024)	masked_grammaticality		SVR	ESM
1062	0.0565018	0.129587	RBD Escape Yisimayi et al. (2024)	masked_grammaticality		SVR	ESM
1063	0.07093	0.0569536	RBD Escape Yisimayi et al. (2024)	masked_grammaticality		SVR	ESM
1064	0.0992862	0.00763164	RBD Escape Yisimayi et al. (2024)	masked_grammaticality		SVR	ESM
1065	0.0825195	0.0266063	RBD Escape Yisimayi et al. (2024)	mutated_grammaticality		SVR	ESM
1066	0.0839989	0.0239997	RBD Escape Yisimayi et al. (2024)	mutated_grammaticality		SVR	ESM
1067	0.0751163	0.0437653	RBD Escape Yisimayi et al. (2024)	mutated_grammaticality		SVR	ESM
1068	0.101859	0.00619216	RBD Escape Yisimayi et al. (2024)	mutated_grammaticality		SVR	ESM
1069	0.0572437	0.12462	RBD Escape Yisimayi et al. (2024)	mutated_grammaticality		SVR	ESM
1070	0.052348	0.159986	RBD Escape Yisimayi et al. (2024)	mutated_grammaticality		SVR	ESM
1071	0.0741744	0.0463313	RBD Escape Yisimayi et al. (2024)	mutated_grammaticality		SVR	ESM
1072	0.0915785	0.0138968	RBD Escape Yisimayi et al. (2024)	mutated_grammaticality		SVR	ESM
1073	0.126573	0.000658048	RBD Escape Yisimayi et al. (2024)	mutated_grammaticality		SVR	ESM
1074	0.065848	0.0772344	RBD Escape Yisimayi et al. (2024)	mutated_grammaticality		SVR	ESM
1075	0.0610356	0.101272	RBD Escape Yisimayi et al. (2024)	mutated_grammaticality		SVR	ESM
1076	0.135429	0.000262756	RBD Escape Yisimayi et al. (2024)	mutated_grammaticality		SVR	ESM
1077	0.0560892	0.132415	RBD Escape Yisimayi et al. (2024)	mutated_grammaticality		SVR	ESM
1078	0.0835415	0.0248813	RBD Escape Yisimayi et al. (2024)	mutated_grammaticality		SVR	ESM
1079	0.0736751	0.0479809	RBD Escape Yisimayi et al. (2024)	mutated_grammaticality		SVR	ESM
1080	0.111589	0.00300816	RBD Escape Yisimayi et al. (2024)	Evescape Fitness		SVR	EVESCAPE
1081	0.00580771	0.877663	RBD Escape Yisimayi et al. (2024)	Evescape Fitness		SVR	EVESCAPE
1082	0.0475291	0.207828	RBD Escape Yisimayi et al. (2024)	Evescape Fitness		SVR	EVESCAPE
1083	0.046035	0.222494	RBD Escape Yisimayi et al. (2024)	Evescape Fitness		SVR	EVESCAPE
1084	0.103966	0.00576069	RBD Escape Yisimayi et al. (2024)	Evescape Fitness		SVR	EVESCAPE
1085	0.0266624	0.479688	RBD Escape Yisimayi et al. (2024)	Evescape Fitness		SVR	EVESCAPE
1086	0.0782012	0.0379049	RBD Escape Yisimayi et al. (2024)	Evescape Fitness		SVR	EVESCAPE
1087	0.014487	0.701185	RBD Escape Yisimayi et al. (2024)	Evescape Fitness		SVR	EVESCAPE
1088	0.0774052	0.0400509	RBD Escape Yisimayi et al. (2024)	Evescape Fitness		SVR	EVESCAPE
1089	0.0690854	0.0669552	RBD Escape Yisimayi et al. (2024)	Evescape Fitness		SVR	EVESCAPE
1090	0.0428395	0.255969	RBD Escape Yisimayi et al. (2024)	Evescape Fitness		SVR	EVESCAPE
1091	0.00747225	0.843004	RBD Escape Yisimayi et al. (2024)	Evescape Fitness		SVR	EVESCAPE
1092	0.0683435	0.0699467	RBD Escape Yisimayi et al. (2024)	Evescape Fitness		SVR	EVESCAPE
1093	0.0814263	0.0307546	RBD Escape Yisimayi et al. (2024)	Evescape Fitness		SVR	EVESCAPE
1094	0.0929217	0.013646	RBD Escape Yisimayi et al. (2024)	Evescape Fitness		SVR	EVESCAPE
1095	0.22602	8.13265e-10	RBD Escape Yisimayi et al. (2024)	Evescape	*	SVR	EVESCAPE
1096	0.191297	2.2288e-07	RBD Escape Yisimayi et al. (2024)	Evescape	*	SVR	EVESCAPE
1097	0.172616	3.1317e-06	RBD Escape Yisimayi et al. (2024)	Evescape	*	SVR	EVESCAPE
1098	0.189623	2.90625e-07	RBD Escape Yisimayi et al. (2024)	Evescape	*	SVR	EVESCAPE
1099	0.191326	2.26246e-07	RBD Escape Yisimayi et al. (2024)	Evescape	*	SVR	EVESCAPE
1100	0.177247	1.64805e-06	RBD Escape Yisimayi et al. (2024)	Evescape	*	SVR	EVESCAPE
1101	0.284607	6.39251e-15	RBD Escape Yisimayi et al. (2024)	Evescape	*	SVR	EVESCAPE
1102	0.209525	1.35124e-08	RBD Escape Yisimayi et al. (2024)	Evescape	*	SVR	EVESCAPE
1103	0.170518	4.13492e-06	RBD Escape Yisimayi et al. (2024)	Evescape	*	SVR	EVESCAPE
1104	0.134859	0.000281813	RBD Escape Yisimayi et al. (2024)	Evescape	*	SVR	EVESCAPE
1105	0.259739	1.34969e-12	RBD Escape Yisimayi et al. (2024)	Evescape	*	SVR	EVESCAPE
1106	0.187058	4.14248e-07	RBD Escape Yisimayi et al. (2024)	Evescape	*	SVR	EVESCAPE
1107	0.126345	0.000673151	RBD Escape Yisimayi et al. (2024)	Evescape	*	SVR	EVESCAPE
1108	0.172359	3.24068e-06	RBD Escape Yisimayi et al. (2024)	Evescape	*	SVR	EVESCAPE
1109	0.227209	6.77798e-10	RBD Escape Yisimayi et al. (2024)	Evescape	*	SVR	EVESCAPE
1110	0.148227	0.000124831	RBD Escape Yisimayi et al. (2024)	IND Mutability Score		SVR	Epistatic Models
1111	0.198411	2.49205e-07	RBD Escape Yisimayi et al. (2024)	IND Mutability Score		SVR	Epistatic Models
1112	0.131737	0.000660086	RBD Escape Yisimayi et al. (2024)	IND Mutability Score		SVR	Epistatic Models
1113	0.119778	0.00198959	RBD Escape Yisimayi et al. (2024)	IND Mutability Score		SVR	Epistatic Models
1114	0.108415	0.0051638	RBD Escape Yisimayi et al. (2024)	IND Mutability Score		SVR	Epistatic Models
1115	0.2114	3.72208e-08	RBD Escape Yisimayi et al. (2024)	IND Mutability Score		SVR	Epistatic Models
1116	0.156899	4.83143e-05	RBD Escape Yisimayi et al. (2024)	IND Mutability Score		SVR	Epistatic Models
1117	0.131525	0.000673562	RBD Escape Yisimayi et al. (2024)	IND Mutability Score		SVR	Epistatic Models
1118	0.0777422	0.0452273	RBD Escape Yisimayi et al. (2024)	IND Mutability Score		SVR	Epistatic Models
1119	0.147819	0.000131911	RBD Escape Yisimayi et al. (2024)	IND Mutability Score		SVR	Epistatic Models
1120	0.119439	0.00203352	RBD Escape Yisimayi et al. (2024)	IND Mutability Score		SVR	Epistatic Models
1121	0.165686	1.75231e-05	RBD Escape Yisimayi et al. (2024)	IND Mutability Score		SVR	Epistatic Models
1122	0.12762	0.000972628	RBD Escape Yisimayi et al. (2024)	IND Mutability Score		SVR	Epistatic Models
1123	0.165798	1.75475e-05	RBD Escape Yisimayi et al. (2024)	IND Mutability Score		SVR	Epistatic Models
1124	0.13886	0.000332153	RBD Escape Yisimayi et al. (2024)	IND Mutability Score		SVR	Epistatic Models
1125	0.197215	2.95072e-07	RBD Escape Yisimayi et al. (2024)	DCA Mutability Score	*	SVR	Epistatic Models
1126	0.18493	1.57568e-06	RBD Escape Yisimayi et al. (2024)	DCA Mutability Score	*	SVR	Epistatic Models
1127	0.219109	1.1353e-08	RBD Escape Yisimayi et al. (2024)	DCA Mutability Score	*	SVR	Epistatic Models
1128	0.214913	2.23218e-08	RBD Escape Yisimayi et al. (2024)	DCA Mutability Score	*	SVR	Epistatic Models
1129	0.203476	1.23145e-07	RBD Escape Yisimayi et al. (2024)	DCA Mutability Score	*	SVR	Epistatic Models
1130	0.186886	1.21555e-06	RBD Escape Yisimayi et al. (2024)	DCA Mutability Score	*	SVR	Epistatic Models
1131	0.184183	1.7385e-06	RBD Escape Yisimayi et al. (2024)	DCA Mutability Score	*	SVR	Epistatic Models
1132	0.204542	1.0315e-07	RBD Escape Yisimayi et al. (2024)	DCA Mutability Score	*	SVR	Epistatic Models
1133	0.225664	4.10221e-09	RBD Escape Yisimayi et al. (2024)	DCA Mutability Score	*	SVR	Epistatic Models
1134	0.210808	4.1665e-08	RBD Escape Yisimayi et al. (2024)	DCA Mutability Score	*	SVR	Epistatic Models
1135	0.229638	2.08656e-09	RBD Escape Yisimayi et al. (2024)	DCA Mutability Score	*	SVR	Epistatic Models
1136	0.181814	2.36874e-06	RBD Escape Yisimayi et al. (2024)	DCA Mutability Score	*	SVR	Epistatic Models
1137	0.218993	1.15609e-08	RBD Escape Yisimayi et al. (2024)	DCA Mutability Score	*	SVR	Epistatic Models
1138	0.229441	2.21625e-09	RBD Escape Yisimayi et al. (2024)	DCA Mutability Score	*	SVR	Epistatic Models
1139	0.186832	1.2471e-06	RBD Escape Yisimayi et al. (2024)	DCA Mutability Score	*	SVR	Epistatic Models
1140	0.556283	6.86394e-60	RBD Escape Yisimayi et al. (2024)	Mean_Embedding	*	SVR	ESM
1141	0.57017	1.75187e-63	RBD Escape Yisimayi et al. (2024)	Mean_Embedding	*	SVR	ESM
1142	0.565936	2.76262e-62	RBD Escape Yisimayi et al. (2024)	Mean_Embedding	*	SVR	ESM
1143	0.65049	5.8208e-88	RBD Escape Yisimayi et al. (2024)	Mean_Embedding	*	SVR	ESM
1144	0.595766	1.77467e-70	RBD Escape Yisimayi et al. (2024)	Mean_Embedding	*	SVR	ESM
1145	0.573907	1.766e-64	RBD Escape Yisimayi et al. (2024)	Mean_Embedding	*	SVR	ESM
1146	0.628734	1.06285e-80	RBD Escape Yisimayi et al. (2024)	Mean_Embedding	*	SVR	ESM
1147	0.564963	4.9497e-62	RBD Escape Yisimayi et al. (2024)	Mean_Embedding	*	SVR	ESM
1148	0.561184	4.68172e-61	RBD Escape Yisimayi et al. (2024)	Mean_Embedding	*	SVR	ESM
1149	0.579452	6.82499e-66	RBD Escape Yisimayi et al. (2024)	Mean_Embedding	*	SVR	ESM
1150	0.527447	6.01714e-53	RBD Escape Yisimayi et al. (2024)	Mean_Embedding	*	SVR	ESM
1151	0.60293	1.13063e-72	RBD Escape Yisimayi et al. (2024)	Mean_Embedding	*	SVR	ESM
1152	0.610971	5.40567e-75	RBD Escape Yisimayi et al. (2024)	Mean_Embedding	*	SVR	ESM
1153	0.610044	1.03585e-74	RBD Escape Yisimayi et al. (2024)	Mean_Embedding	*	SVR	ESM
1154	0.534896	1.3285e-54	RBD Escape Yisimayi et al. (2024)	Mean_Embedding	*	SVR	ESM
1155	0.590896	3.56089e-69	RBD Escape Yisimayi et al. (2024)	Logits	*	SVR	ESM
1156	0.607766	4.02515e-74	RBD Escape Yisimayi et al. (2024)	Logits	*	SVR	ESM
1157	0.563773	1.00713e-61	RBD Escape Yisimayi et al. (2024)	Logits	*	SVR	ESM
1158	0.613915	6.76017e-76	RBD Escape Yisimayi et al. (2024)	Logits	*	SVR	ESM
1159	0.595774	1.76595e-70	RBD Escape Yisimayi et al. (2024)	Logits	*	SVR	ESM
1160	0.577178	2.31387e-65	RBD Escape Yisimayi et al. (2024)	Logits	*	SVR	ESM
1161	0.551448	1.11722e-58	RBD Escape Yisimayi et al. (2024)	Logits	*	SVR	ESM
1162	0.581041	2.5055e-66	RBD Escape Yisimayi et al. (2024)	Logits	*	SVR	ESM
1163	0.600754	6.22854e-72	RBD Escape Yisimayi et al. (2024)	Logits	*	SVR	ESM
1164	0.598704	2.48555e-71	RBD Escape Yisimayi et al. (2024)	Logits	*	SVR	ESM
1165	0.621674	1.98326e-78	RBD Escape Yisimayi et al. (2024)	Logits	*	SVR	ESM
1166	0.547192	1.25467e-57	RBD Escape Yisimayi et al. (2024)	Logits	*	SVR	ESM
1167	0.623343	7.46094e-79	RBD Escape Yisimayi et al. (2024)	Logits	*	SVR	ESM
1168	0.550958	1.77381e-58	RBD Escape Yisimayi et al. (2024)	Logits	*	SVR	ESM
1169	0.616589	1.00327e-76	RBD Escape Yisimayi et al. (2024)	Logits	*	SVR	ESM
1170	0.170814	2.49309e-12	Entry Dadonaite et al. (2023)	semantic_score	*	SVR	ESM
1171	0.132936	5.49041e-08	Entry Dadonaite et al. (2023)	semantic_score	*	SVR	ESM
1172	0.17736	3.48661e-13	Entry Dadonaite et al. (2023)	semantic_score	*	SVR	ESM
1173	0.155475	1.95691e-10	Entry Dadonaite et al. (2023)	semantic_score	*	SVR	ESM
1174	0.116309	2.04963e-06	Entry Dadonaite et al. (2023)	semantic_score	*	SVR	ESM
1175	0.165919	1.04539e-11	Entry Dadonaite et al. (2023)	semantic_score	*	SVR	ESM
1176	0.159297	6.79564e-11	Entry Dadonaite et al. (2023)	semantic_score	*	SVR	ESM
1177	0.14345	4.43656e-09	Entry Dadonaite et al. (2023)	semantic_score	*	SVR	ESM
1178	0.142339	5.84505e-09	Entry Dadonaite et al. (2023)	semantic_score	*	SVR	ESM
1179	0.106627	1.35633e-05	Entry Dadonaite et al. (2023)	semantic_score	*	SVR	ESM
1180	0.167765	6.11823e-12	Entry Dadonaite et al. (2023)	semantic_score	*	SVR	ESM
1181	0.121027	7.65446e-07	Entry Dadonaite et al. (2023)	semantic_score	*	SVR	ESM
1182	0.171965	1.79595e-12	Entry Dadonaite et al. (2023)	semantic_score	*	SVR	ESM
1183	0.134698	3.67739e-08	Entry Dadonaite et al. (2023)	semantic_score	*	SVR	ESM
1184	0.156096	1.65412e-10	Entry Dadonaite et al. (2023)	semantic_score	*	SVR	ESM
1185	0.127961	1.69926e-07	Entry Dadonaite et al. (2023)	relative_grammaticality	*	SVR	ESM
1186	0.194195	1.46521e-15	Entry Dadonaite et al. (2023)	relative_grammaticality	*	SVR	ESM
1187	0.16643	9.14973e-12	Entry Dadonaite et al. (2023)	relative_grammaticality	*	SVR	ESM
1188	0.153742	3.11617e-10	Entry Dadonaite et al. (2023)	relative_grammaticality	*	SVR	ESM
1189	0.201143	1.35389e-16	Entry Dadonaite et al. (2023)	relative_grammaticality	*	SVR	ESM
1190	0.157486	1.11844e-10	Entry Dadonaite et al. (2023)	relative_grammaticality	*	SVR	ESM
1191	0.167126	7.3695e-12	Entry Dadonaite et al. (2023)	relative_grammaticality	*	SVR	ESM
1192	0.148554	1.21607e-09	Entry Dadonaite et al. (2023)	relative_grammaticality	*	SVR	ESM
1193	0.179715	1.67707e-13	Entry Dadonaite et al. (2023)	relative_grammaticality	*	SVR	ESM
1194	0.196852	6.02781e-16	Entry Dadonaite et al. (2023)	relative_grammaticality	*	SVR	ESM
1195	0.202985	6.90984e-17	Entry Dadonaite et al. (2023)	relative_grammaticality	*	SVR	ESM
1196	0.184359	3.77832e-14	Entry Dadonaite et al. (2023)	relative_grammaticality	*	SVR	ESM
1197	0.152425	4.42325e-10	Entry Dadonaite et al. (2023)	relative_grammaticality	*	SVR	ESM
1198	0.158904	7.67491e-11	Entry Dadonaite et al. (2023)	relative_grammaticality	*	SVR	ESM
1199	0.149427	9.70299e-10	Entry Dadonaite et al. (2023)	relative_grammaticality	*	SVR	ESM
1200	0.208808	8.44321e-18	Entry Dadonaite et al. (2023)	relative_sequence_grammaticality	*	SVR	ESM
1201	0.200113	1.90373e-16	Entry Dadonaite et al. (2023)	relative_sequence_grammaticality	*	SVR	ESM
1202	0.201062	1.39304e-16	Entry Dadonaite et al. (2023)	relative_sequence_grammaticality	*	SVR	ESM
1203	0.216965	4.09124e-19	Entry Dadonaite et al. (2023)	relative_sequence_grammaticality	*	SVR	ESM
1204	0.17701	3.884e-13	Entry Dadonaite et al. (2023)	relative_sequence_grammaticality	*	SVR	ESM
1205	0.235142	2.823e-22	Entry Dadonaite et al. (2023)	relative_sequence_grammaticality	*	SVR	ESM
1206	0.170506	2.73179e-12	Entry Dadonaite et al. (2023)	relative_sequence_grammaticality	*	SVR	ESM
1207	0.179015	2.08679e-13	Entry Dadonaite et al. (2023)	relative_sequence_grammaticality	*	SVR	ESM
1208	0.191655	3.51583e-15	Entry Dadonaite et al. (2023)	relative_sequence_grammaticality	*	SVR	ESM
1209	0.223555	3.17705e-20	Entry Dadonaite et al. (2023)	relative_sequence_grammaticality	*	SVR	ESM
1210	0.195777	8.54484e-16	Entry Dadonaite et al. (2023)	relative_sequence_grammaticality	*	SVR	ESM
1211	0.175495	6.08284e-13	Entry Dadonaite et al. (2023)	relative_sequence_grammaticality	*	SVR	ESM
1212	0.195975	8.14459e-16	Entry Dadonaite et al. (2023)	relative_sequence_grammaticality	*	SVR	ESM
1213	0.191766	3.38725e-15	Entry Dadonaite et al. (2023)	relative_sequence_grammaticality	*	SVR	ESM
1214	0.236381	1.73185e-22	Entry Dadonaite et al. (2023)	relative_sequence_grammaticality	*	SVR	ESM
1215	0.305252	4.09084e-37	Entry Dadonaite et al. (2023)	relative_grammaticality_with_eve	*	SVR	ESM
1216	0.311835	9.70637e-39	Entry Dadonaite et al. (2023)	relative_grammaticality_with_eve	*	SVR	ESM
1217	0.289782	1.938e-33	Entry Dadonaite et al. (2023)	relative_grammaticality_with_eve	*	SVR	ESM
1218	0.291039	9.97106e-34	Entry Dadonaite et al. (2023)	relative_grammaticality_with_eve	*	SVR	ESM
1219	0.304946	5.10015e-37	Entry Dadonaite et al. (2023)	relative_grammaticality_with_eve	*	SVR	ESM
1220	0.29075	1.11148e-33	Entry Dadonaite et al. (2023)	relative_grammaticality_with_eve	*	SVR	ESM
1221	0.288931	2.903e-33	Entry Dadonaite et al. (2023)	relative_grammaticality_with_eve	*	SVR	ESM
1222	0.272087	1.57056e-29	Entry Dadonaite et al. (2023)	relative_grammaticality_with_eve	*	SVR	ESM
1223	0.317274	4.32869e-40	Entry Dadonaite et al. (2023)	relative_grammaticality_with_eve	*	SVR	ESM
1224	0.337024	2.54669e-45	Entry Dadonaite et al. (2023)	relative_grammaticality_with_eve	*	SVR	ESM
1225	0.288371	3.89419e-33	Entry Dadonaite et al. (2023)	relative_grammaticality_with_eve	*	SVR	ESM
1226	0.282331	8.90939e-32	Entry Dadonaite et al. (2023)	relative_grammaticality_with_eve	*	SVR	ESM
1227	0.28696	8.50734e-33	Entry Dadonaite et al. (2023)	relative_grammaticality_with_eve	*	SVR	ESM
1228	0.312332	7.67866e-39	Entry Dadonaite et al. (2023)	relative_grammaticality_with_eve	*	SVR	ESM
1229	0.33432	1.39746e-44	Entry Dadonaite et al. (2023)	relative_grammaticality_with_eve	*	SVR	ESM
1230	0.150754	6.78602e-10	Entry Dadonaite et al. (2023)	grammaticality	*	SVR	ESM
1231	0.137048	2.09061e-08	Entry Dadonaite et al. (2023)	grammaticality	*	SVR	ESM
1232	0.185758	2.449e-14	Entry Dadonaite et al. (2023)	grammaticality	*	SVR	ESM
1233	0.152195	4.70055e-10	Entry Dadonaite et al. (2023)	grammaticality	*	SVR	ESM
1234	0.188412	1.03017e-14	Entry Dadonaite et al. (2023)	grammaticality	*	SVR	ESM
1235	0.133303	5.04346e-08	Entry Dadonaite et al. (2023)	grammaticality	*	SVR	ESM
1236	0.191834	3.2484e-15	Entry Dadonaite et al. (2023)	grammaticality	*	SVR	ESM
1237	0.17826	2.63905e-13	Entry Dadonaite et al. (2023)	grammaticality	*	SVR	ESM
1238	0.18787	1.23103e-14	Entry Dadonaite et al. (2023)	grammaticality	*	SVR	ESM
1239	0.147363	1.65163e-09	Entry Dadonaite et al. (2023)	grammaticality	*	SVR	ESM
1240	0.180637	1.2348e-13	Entry Dadonaite et al. (2023)	grammaticality	*	SVR	ESM
1241	0.184647	3.44435e-14	Entry Dadonaite et al. (2023)	grammaticality	*	SVR	ESM
1242	0.154946	2.25656e-10	Entry Dadonaite et al. (2023)	grammaticality	*	SVR	ESM
1243	0.177993	2.86629e-13	Entry Dadonaite et al. (2023)	grammaticality	*	SVR	ESM
1244	0.129375	1.24883e-07	Entry Dadonaite et al. (2023)	grammaticality	*	SVR	ESM
1245	0.129997	1.07576e-07	Entry Dadonaite et al. (2023)	masked_grammaticality	*	SVR	ESM
1246	0.181841	8.44036e-14	Entry Dadonaite et al. (2023)	masked_grammaticality	*	SVR	ESM
1247	0.17058	2.71331e-12	Entry Dadonaite et al. (2023)	masked_grammaticality	*	SVR	ESM
1248	0.212729	2.02505e-18	Entry Dadonaite et al. (2023)	masked_grammaticality	*	SVR	ESM
1249	0.171794	1.89027e-12	Entry Dadonaite et al. (2023)	masked_grammaticality	*	SVR	ESM
1250	0.186502	1.8893e-14	Entry Dadonaite et al. (2023)	masked_grammaticality	*	SVR	ESM
1251	0.166915	7.83739e-12	Entry Dadonaite et al. (2023)	masked_grammaticality	*	SVR	ESM
1252	0.176921	3.99212e-13	Entry Dadonaite et al. (2023)	masked_grammaticality	*	SVR	ESM
1253	0.191712	3.44918e-15	Entry Dadonaite et al. (2023)	masked_grammaticality	*	SVR	ESM
1254	0.188172	1.11487e-14	Entry Dadonaite et al. (2023)	masked_grammaticality	*	SVR	ESM
1255	0.157071	1.25283e-10	Entry Dadonaite et al. (2023)	masked_grammaticality	*	SVR	ESM
1256	0.199758	2.15584e-16	Entry Dadonaite et al. (2023)	masked_grammaticality	*	SVR	ESM
1257	0.154967	2.24389e-10	Entry Dadonaite et al. (2023)	masked_grammaticality	*	SVR	ESM
1258	0.178015	2.84682e-13	Entry Dadonaite et al. (2023)	masked_grammaticality	*	SVR	ESM
1259	0.227132	7.66685e-21	Entry Dadonaite et al. (2023)	masked_grammaticality	*	SVR	ESM
1260	0.179304	1.87559e-13	Entry Dadonaite et al. (2023)	mutated_grammaticality	*	SVR	ESM
1261	0.19317	2.07266e-15	Entry Dadonaite et al. (2023)	mutated_grammaticality	*	SVR	ESM
1262	0.145651	2.55323e-09	Entry Dadonaite et al. (2023)	mutated_grammaticality	*	SVR	ESM
1263	0.15854	8.4836e-11	Entry Dadonaite et al. (2023)	mutated_grammaticality	*	SVR	ESM
1264	0.170924	2.44982e-12	Entry Dadonaite et al. (2023)	mutated_grammaticality	*	SVR	ESM
1265	0.155726	1.80564e-10	Entry Dadonaite et al. (2023)	mutated_grammaticality	*	SVR	ESM
1266	0.208624	9.03017e-18	Entry Dadonaite et al. (2023)	mutated_grammaticality	*	SVR	ESM
1267	0.157387	1.16415e-10	Entry Dadonaite et al. (2023)	mutated_grammaticality	*	SVR	ESM
1268	0.159056	7.35937e-11	Entry Dadonaite et al. (2023)	mutated_grammaticality	*	SVR	ESM
1269	0.167762	6.21342e-12	Entry Dadonaite et al. (2023)	mutated_grammaticality	*	SVR	ESM
1270	0.140925	8.1915e-09	Entry Dadonaite et al. (2023)	mutated_grammaticality	*	SVR	ESM
1271	0.166232	9.55118e-12	Entry Dadonaite et al. (2023)	mutated_grammaticality	*	SVR	ESM
1272	0.18526	2.87711e-14	Entry Dadonaite et al. (2023)	mutated_grammaticality	*	SVR	ESM
1273	0.183806	4.59225e-14	Entry Dadonaite et al. (2023)	mutated_grammaticality	*	SVR	ESM
1274	0.17289	1.36089e-12	Entry Dadonaite et al. (2023)	mutated_grammaticality	*	SVR	ESM
1275	0.0539997	0.0328402	Entry Dadonaite et al. (2023)	Evescape Fitness		SVR	EVESCAPE
1276	0.0435576	0.0852638	Entry Dadonaite et al. (2023)	Evescape Fitness		SVR	EVESCAPE
1277	0.0649591	0.0102293	Entry Dadonaite et al. (2023)	Evescape Fitness		SVR	EVESCAPE
1278	0.0226625	0.37075	Entry Dadonaite et al. (2023)	Evescape Fitness		SVR	EVESCAPE
1279	0.0164577	0.515847	Entry Dadonaite et al. (2023)	Evescape Fitness		SVR	EVESCAPE
1280	0.0246902	0.329473	Entry Dadonaite et al. (2023)	Evescape Fitness		SVR	EVESCAPE
1281	0.0355779	0.159892	Entry Dadonaite et al. (2023)	Evescape Fitness		SVR	EVESCAPE
1282	0.0508147	0.0446437	Entry Dadonaite et al. (2023)	Evescape Fitness		SVR	EVESCAPE
1283	0.054124	0.0324395	Entry Dadonaite et al. (2023)	Evescape Fitness		SVR	EVESCAPE
1284	0.0134004	0.596777	Entry Dadonaite et al. (2023)	Evescape Fitness		SVR	EVESCAPE
1285	0.0268801	0.288371	Entry Dadonaite et al. (2023)	Evescape Fitness		SVR	EVESCAPE
1286	0.0343732	0.174521	Entry Dadonaite et al. (2023)	Evescape Fitness		SVR	EVESCAPE
1287	0.0617658	0.0146267	Entry Dadonaite et al. (2023)	Evescape Fitness		SVR	EVESCAPE
1288	0.01301	0.607395	Entry Dadonaite et al. (2023)	Evescape Fitness		SVR	EVESCAPE
1289	0.014686	0.562048	Entry Dadonaite et al. (2023)	Evescape Fitness		SVR	EVESCAPE
1290	0.342127	9.19781e-47	Entry Dadonaite et al. (2023)	Evescape	*	SVR	EVESCAPE
1291	0.391678	5.94863e-62	Entry Dadonaite et al. (2023)	Evescape	*	SVR	EVESCAPE
1292	0.388051	1.03279e-60	Entry Dadonaite et al. (2023)	Evescape	*	SVR	EVESCAPE
1293	0.418748	2.18938e-71	Entry Dadonaite et al. (2023)	Evescape	*	SVR	EVESCAPE
1294	0.373008	7.00213e-56	Entry Dadonaite et al. (2023)	Evescape	*	SVR	EVESCAPE
1295	0.378765	9.83011e-58	Entry Dadonaite et al. (2023)	Evescape	*	SVR	EVESCAPE
1296	0.367199	4.09252e-54	Entry Dadonaite et al. (2023)	Evescape	*	SVR	EVESCAPE
1297	0.39365	1.41261e-62	Entry Dadonaite et al. (2023)	Evescape	*	SVR	EVESCAPE
1298	0.412073	5.72178e-69	Entry Dadonaite et al. (2023)	Evescape	*	SVR	EVESCAPE
1299	0.363882	4.50877e-53	Entry Dadonaite et al. (2023)	Evescape	*	SVR	EVESCAPE
1300	0.373578	4.30561e-56	Entry Dadonaite et al. (2023)	Evescape	*	SVR	EVESCAPE
1301	0.348155	1.80535e-48	Entry Dadonaite et al. (2023)	Evescape	*	SVR	EVESCAPE
1302	0.39559	3.13221e-63	Entry Dadonaite et al. (2023)	Evescape	*	SVR	EVESCAPE
1303	0.413254	2.15813e-69	Entry Dadonaite et al. (2023)	Evescape	*	SVR	EVESCAPE
1304	0.380784	2.39579e-58	Entry Dadonaite et al. (2023)	Evescape	*	SVR	EVESCAPE
1305	0.0467504	0.0767641	Entry Dadonaite et al. (2023)	IND Mutability Score		SVR	Epistatic Models
1306	0.0548888	0.0376823	Entry Dadonaite et al. (2023)	IND Mutability Score		SVR	Epistatic Models
1307	0.0711706	0.00701413	Entry Dadonaite et al. (2023)	IND Mutability Score		SVR	Epistatic Models
1308	0.063733	0.015787	Entry Dadonaite et al. (2023)	IND Mutability Score		SVR	Epistatic Models
1309	0.0503927	0.0564135	Entry Dadonaite et al. (2023)	IND Mutability Score		SVR	Epistatic Models
1310	0.0146517	0.579318	Entry Dadonaite et al. (2023)	IND Mutability Score		SVR	Epistatic Models
1311	0.0745209	0.00475117	Entry Dadonaite et al. (2023)	IND Mutability Score		SVR	Epistatic Models
1312	0.0335354	0.204379	Entry Dadonaite et al. (2023)	IND Mutability Score		SVR	Epistatic Models
1313	0.0719606	0.00640724	Entry Dadonaite et al. (2023)	IND Mutability Score		SVR	Epistatic Models
1314	0.0495319	0.0607656	Entry Dadonaite et al. (2023)	IND Mutability Score		SVR	Epistatic Models
1315	0.0790974	0.0027233	Entry Dadonaite et al. (2023)	IND Mutability Score		SVR	Epistatic Models
1316	0.0308672	0.242749	Entry Dadonaite et al. (2023)	IND Mutability Score		SVR	Epistatic Models
1317	0.0459619	0.081877	Entry Dadonaite et al. (2023)	IND Mutability Score		SVR	Epistatic Models
1318	0.0448486	0.089563	Entry Dadonaite et al. (2023)	IND Mutability Score		SVR	Epistatic Models
1319	0.0604604	0.0220431	Entry Dadonaite et al. (2023)	IND Mutability Score		SVR	Epistatic Models
1320	0.0339788	0.198455	Entry Dadonaite et al. (2023)	DCA Mutability Score		SVR	Epistatic Models
1321	0.0294618	0.264878	Entry Dadonaite et al. (2023)	DCA Mutability Score		SVR	Epistatic Models
1322	0.0530089	0.0447484	Entry Dadonaite et al. (2023)	DCA Mutability Score		SVR	Epistatic Models
1323	0.0489693	0.0637571	Entry Dadonaite et al. (2023)	DCA Mutability Score		SVR	Epistatic Models
1324	0.0669719	0.0111889	Entry Dadonaite et al. (2023)	DCA Mutability Score		SVR	Epistatic Models
1325	0.0589626	0.0255618	Entry Dadonaite et al. (2023)	DCA Mutability Score		SVR	Epistatic Models
1326	0.0182104	0.490792	Entry Dadonaite et al. (2023)	DCA Mutability Score		SVR	Epistatic Models
1327	0.0673917	0.0106898	Entry Dadonaite et al. (2023)	DCA Mutability Score		SVR	Epistatic Models
1328	0.00767836	0.771421	Entry Dadonaite et al. (2023)	DCA Mutability Score		SVR	Epistatic Models
1329	0.0439557	0.0961376	Entry Dadonaite et al. (2023)	DCA Mutability Score		SVR	Epistatic Models
1330	0.0675092	0.0105537	Entry Dadonaite et al. (2023)	DCA Mutability Score		SVR	Epistatic Models
1331	0.0648979	0.0139707	Entry Dadonaite et al. (2023)	DCA Mutability Score		SVR	Epistatic Models
1332	0.0511198	0.0529423	Entry Dadonaite et al. (2023)	DCA Mutability Score		SVR	Epistatic Models
1333	-0.0125237	0.635604	Entry Dadonaite et al. (2023)	DCA Mutability Score		SVR	Epistatic Models
1334	0.0026348	0.920592	Entry Dadonaite et al. (2023)	DCA Mutability Score		SVR	Epistatic Models
1335	0.529807	1.04696e-120	Entry Dadonaite et al. (2023)	Mean_Embedding	*	SVR	ESM
1336	0.568626	1.00341e-142	Entry Dadonaite et al. (2023)	Mean_Embedding	*	SVR	ESM
1337	0.581008	2.70081e-150	Entry Dadonaite et al. (2023)	Mean_Embedding	*	SVR	ESM
1338	0.575838	4.64893e-147	Entry Dadonaite et al. (2023)	Mean_Embedding	*	SVR	ESM
1339	0.56182	1.4345e-138	Entry Dadonaite et al. (2023)	Mean_Embedding	*	SVR	ESM
1340	0.580417	5.18915e-150	Entry Dadonaite et al. (2023)	Mean_Embedding	*	SVR	ESM
1341	0.55752	3.97864e-136	Entry Dadonaite et al. (2023)	Mean_Embedding	*	SVR	ESM
1342	0.578904	5.69215e-149	Entry Dadonaite et al. (2023)	Mean_Embedding	*	SVR	ESM
1343	0.576282	2.46573e-147	Entry Dadonaite et al. (2023)	Mean_Embedding	*	SVR	ESM
1344	0.565406	1.05644e-140	Entry Dadonaite et al. (2023)	Mean_Embedding	*	SVR	ESM
1345	0.536593	2.37712e-124	Entry Dadonaite et al. (2023)	Mean_Embedding	*	SVR	ESM
1346	0.58033	5.8845e-150	Entry Dadonaite et al. (2023)	Mean_Embedding	*	SVR	ESM
1347	0.594849	2.99155e-159	Entry Dadonaite et al. (2023)	Mean_Embedding	*	SVR	ESM
1348	0.549237	2.74764e-131	Entry Dadonaite et al. (2023)	Mean_Embedding	*	SVR	ESM
1349	0.579052	4.59637e-149	Entry Dadonaite et al. (2023)	Mean_Embedding	*	SVR	ESM
1350	0.534646	2.69135e-123	Entry Dadonaite et al. (2023)	Logits	*	SVR	ESM
1351	0.543184	5.70524e-128	Entry Dadonaite et al. (2023)	Logits	*	SVR	ESM
1352	0.552652	3.11286e-133	Entry Dadonaite et al. (2023)	Logits	*	SVR	ESM
1353	0.546314	1.21898e-129	Entry Dadonaite et al. (2023)	Logits	*	SVR	ESM
1354	0.5462	1.41233e-129	Entry Dadonaite et al. (2023)	Logits	*	SVR	ESM
1355	0.554527	2.16391e-134	Entry Dadonaite et al. (2023)	Logits	*	SVR	ESM
1356	0.562639	3.88349e-139	Entry Dadonaite et al. (2023)	Logits	*	SVR	ESM
1357	0.53815	4.00586e-125	Entry Dadonaite et al. (2023)	Logits	*	SVR	ESM
1358	0.579848	1.45481e-149	Entry Dadonaite et al. (2023)	Logits	*	SVR	ESM
1359	0.5224	9.39573e-117	Entry Dadonaite et al. (2023)	Logits	*	SVR	ESM
1360	0.588428	3.91022e-155	Entry Dadonaite et al. (2023)	Logits	*	SVR	ESM
1361	0.503686	1.9879e-107	Entry Dadonaite et al. (2023)	Logits	*	SVR	ESM
1362	0.561137	3.63328e-138	Entry Dadonaite et al. (2023)	Logits	*	SVR	ESM
1363	0.556802	1.25371e-135	Entry Dadonaite et al. (2023)	Logits	*	SVR	ESM
1364	0.541939	3.32403e-127	Entry Dadonaite et al. (2023)	Logits	*	SVR	ESM
1365	0.0421267	0.104179	Binding Dadonaite et al. (2023)	semantic_score		SVR	ESM
1366	0.0678598	0.0088321	Binding Dadonaite et al. (2023)	semantic_score		SVR	ESM
1367	0.0236216	0.362529	Binding Dadonaite et al. (2023)	semantic_score		SVR	ESM
1368	0.0224279	0.387297	Binding Dadonaite et al. (2023)	semantic_score		SVR	ESM
1369	-0.000613581	0.981133	Binding Dadonaite et al. (2023)	semantic_score		SVR	ESM
1370	0.0430666	0.0966712	Binding Dadonaite et al. (2023)	semantic_score		SVR	ESM
1371	0.0203935	0.431814	Binding Dadonaite et al. (2023)	semantic_score		SVR	ESM
1372	-0.00864033	0.739117	Binding Dadonaite et al. (2023)	semantic_score		SVR	ESM
1373	0.0487752	0.0599688	Binding Dadonaite et al. (2023)	semantic_score		SVR	ESM
1374	0.0522288	0.0439688	Binding Dadonaite et al. (2023)	semantic_score		SVR	ESM
1375	0.0362556	0.162023	Binding Dadonaite et al. (2023)	semantic_score		SVR	ESM
1376	0.0303302	0.242298	Binding Dadonaite et al. (2023)	semantic_score		SVR	ESM
1377	0.00440773	0.865101	Binding Dadonaite et al. (2023)	semantic_score		SVR	ESM
1378	0.0636279	0.0140945	Binding Dadonaite et al. (2023)	semantic_score		SVR	ESM
1379	0.00670848	0.795973	Binding Dadonaite et al. (2023)	semantic_score		SVR	ESM
1380	0.168458	6.08135e-11	Binding Dadonaite et al. (2023)	relative_grammaticality	*	SVR	ESM
1381	0.140844	4.87923e-08	Binding Dadonaite et al. (2023)	relative_grammaticality	*	SVR	ESM
1382	0.148074	9.53753e-09	Binding Dadonaite et al. (2023)	relative_grammaticality	*	SVR	ESM
1383	0.132535	2.88469e-07	Binding Dadonaite et al. (2023)	relative_grammaticality	*	SVR	ESM
1384	0.159737	5.7757e-10	Binding Dadonaite et al. (2023)	relative_grammaticality	*	SVR	ESM
1385	0.147078	1.18656e-08	Binding Dadonaite et al. (2023)	relative_grammaticality	*	SVR	ESM
1386	0.149212	7.32225e-09	Binding Dadonaite et al. (2023)	relative_grammaticality	*	SVR	ESM
1387	0.157373	1.03737e-09	Binding Dadonaite et al. (2023)	relative_grammaticality	*	SVR	ESM
1388	0.146822	1.27258e-08	Binding Dadonaite et al. (2023)	relative_grammaticality	*	SVR	ESM
1389	0.128375	6.75029e-07	Binding Dadonaite et al. (2023)	relative_grammaticality	*	SVR	ESM
1390	0.145893	1.55646e-08	Binding Dadonaite et al. (2023)	relative_grammaticality	*	SVR	ESM
1391	0.142206	3.60964e-08	Binding Dadonaite et al. (2023)	relative_grammaticality	*	SVR	ESM
1392	0.131979	3.23676e-07	Binding Dadonaite et al. (2023)	relative_grammaticality	*	SVR	ESM
1393	0.14141	4.3069e-08	Binding Dadonaite et al. (2023)	relative_grammaticality	*	SVR	ESM
1394	0.17941	3.13558e-12	Binding Dadonaite et al. (2023)	relative_grammaticality	*	SVR	ESM
1395	0.141726	3.97362e-08	Binding Dadonaite et al. (2023)	relative_sequence_grammaticality		SVR	ESM
1396	0.0788264	0.00234328	Binding Dadonaite et al. (2023)	relative_sequence_grammaticality		SVR	ESM
1397	0.134585	1.87889e-07	Binding Dadonaite et al. (2023)	relative_sequence_grammaticality		SVR	ESM
1398	0.126558	9.70503e-07	Binding Dadonaite et al. (2023)	relative_sequence_grammaticality		SVR	ESM
1399	0.102796	7.11196e-05	Binding Dadonaite et al. (2023)	relative_sequence_grammaticality		SVR	ESM
1400	0.116576	6.48296e-06	Binding Dadonaite et al. (2023)	relative_sequence_grammaticality		SVR	ESM
1401	0.160852	4.36843e-10	Binding Dadonaite et al. (2023)	relative_sequence_grammaticality		SVR	ESM
1402	0.147745	1.02917e-08	Binding Dadonaite et al. (2023)	relative_sequence_grammaticality		SVR	ESM
1403	0.0524229	0.0431883	Binding Dadonaite et al. (2023)	relative_sequence_grammaticality		SVR	ESM
1404	0.113787	1.083e-05	Binding Dadonaite et al. (2023)	relative_sequence_grammaticality		SVR	ESM
1405	0.0924872	0.000352215	Binding Dadonaite et al. (2023)	relative_sequence_grammaticality		SVR	ESM
1406	0.101492	8.78705e-05	Binding Dadonaite et al. (2023)	relative_sequence_grammaticality		SVR	ESM
1407	0.145305	1.79927e-08	Binding Dadonaite et al. (2023)	relative_sequence_grammaticality		SVR	ESM
1408	0.118468	4.60226e-06	Binding Dadonaite et al. (2023)	relative_sequence_grammaticality		SVR	ESM
1409	0.133018	2.60886e-07	Binding Dadonaite et al. (2023)	relative_sequence_grammaticality		SVR	ESM
1410	0.217468	2.13369e-17	Binding Dadonaite et al. (2023)	relative_grammaticality_with_eve	*	SVR	ESM
1411	0.251045	8.05914e-23	Binding Dadonaite et al. (2023)	relative_grammaticality_with_eve	*	SVR	ESM
1412	0.252299	4.86103e-23	Binding Dadonaite et al. (2023)	relative_grammaticality_with_eve	*	SVR	ESM
1413	0.255182	1.50434e-23	Binding Dadonaite et al. (2023)	relative_grammaticality_with_eve	*	SVR	ESM
1414	0.238348	1.1515e-20	Binding Dadonaite et al. (2023)	relative_grammaticality_with_eve	*	SVR	ESM
1415	0.265599	1.84581e-25	Binding Dadonaite et al. (2023)	relative_grammaticality_with_eve	*	SVR	ESM
1416	0.217351	2.27672e-17	Binding Dadonaite et al. (2023)	relative_grammaticality_with_eve	*	SVR	ESM
1417	0.255849	1.14427e-23	Binding Dadonaite et al. (2023)	relative_grammaticality_with_eve	*	SVR	ESM
1418	0.249053	1.78869e-22	Binding Dadonaite et al. (2023)	relative_grammaticality_with_eve	*	SVR	ESM
1419	0.229586	2.99785e-19	Binding Dadonaite et al. (2023)	relative_grammaticality_with_eve	*	SVR	ESM
1420	0.232172	1.12942e-19	Binding Dadonaite et al. (2023)	relative_grammaticality_with_eve	*	SVR	ESM
1421	0.252996	3.66561e-23	Binding Dadonaite et al. (2023)	relative_grammaticality_with_eve	*	SVR	ESM
1422	0.247349	3.51832e-22	Binding Dadonaite et al. (2023)	relative_grammaticality_with_eve	*	SVR	ESM
1423	0.240635	4.81113e-21	Binding Dadonaite et al. (2023)	relative_grammaticality_with_eve	*	SVR	ESM
1424	0.249978	1.23641e-22	Binding Dadonaite et al. (2023)	relative_grammaticality_with_eve	*	SVR	ESM
1425	0.145578	1.67244e-08	Binding Dadonaite et al. (2023)	grammaticality	*	SVR	ESM
1426	0.161049	4.15732e-10	Binding Dadonaite et al. (2023)	grammaticality	*	SVR	ESM
1427	0.122941	1.97014e-06	Binding Dadonaite et al. (2023)	grammaticality	*	SVR	ESM
1428	0.13302	2.60799e-07	Binding Dadonaite et al. (2023)	grammaticality	*	SVR	ESM
1429	0.145399	1.76136e-08	Binding Dadonaite et al. (2023)	grammaticality	*	SVR	ESM
1430	0.140393	5.33291e-08	Binding Dadonaite et al. (2023)	grammaticality	*	SVR	ESM
1431	0.160874	4.34387e-10	Binding Dadonaite et al. (2023)	grammaticality	*	SVR	ESM
1432	0.132618	2.83529e-07	Binding Dadonaite et al. (2023)	grammaticality	*	SVR	ESM
1433	0.11719	5.83266e-06	Binding Dadonaite et al. (2023)	grammaticality	*	SVR	ESM
1434	0.164344	1.79879e-10	Binding Dadonaite et al. (2023)	grammaticality	*	SVR	ESM
1435	0.113954	1.0438e-05	Binding Dadonaite et al. (2023)	grammaticality	*	SVR	ESM
1436	0.158554	7.75083e-10	Binding Dadonaite et al. (2023)	grammaticality	*	SVR	ESM
1437	0.166057	1.15617e-10	Binding Dadonaite et al. (2023)	grammaticality	*	SVR	ESM
1438	0.102601	7.34136e-05	Binding Dadonaite et al. (2023)	grammaticality	*	SVR	ESM
1439	0.190444	1.28179e-13	Binding Dadonaite et al. (2023)	grammaticality	*	SVR	ESM
1440	0.1408	4.87634e-08	Binding Dadonaite et al. (2023)	masked_grammaticality		SVR	ESM
1441	0.115615	7.78284e-06	Binding Dadonaite et al. (2023)	masked_grammaticality		SVR	ESM
1442	0.0772699	0.002858	Binding Dadonaite et al. (2023)	masked_grammaticality		SVR	ESM
1443	0.0931253	0.00032182	Binding Dadonaite et al. (2023)	masked_grammaticality		SVR	ESM
1444	0.154081	2.31017e-09	Binding Dadonaite et al. (2023)	masked_grammaticality		SVR	ESM
1445	0.123873	1.63162e-06	Binding Dadonaite et al. (2023)	masked_grammaticality		SVR	ESM
1446	0.133965	2.14073e-07	Binding Dadonaite et al. (2023)	masked_grammaticality		SVR	ESM
1447	0.12208	2.32517e-06	Binding Dadonaite et al. (2023)	masked_grammaticality		SVR	ESM
1448	0.121458	2.61888e-06	Binding Dadonaite et al. (2023)	masked_grammaticality		SVR	ESM
1449	0.0607229	0.0191522	Binding Dadonaite et al. (2023)	masked_grammaticality		SVR	ESM
1450	0.12175	2.45737e-06	Binding Dadonaite et al. (2023)	masked_grammaticality		SVR	ESM
1451	0.101015	9.48858e-05	Binding Dadonaite et al. (2023)	masked_grammaticality		SVR	ESM
1452	0.1067	3.71988e-05	Binding Dadonaite et al. (2023)	masked_grammaticality		SVR	ESM
1453	0.0925174	0.000352258	Binding Dadonaite et al. (2023)	masked_grammaticality		SVR	ESM
1454	0.0922035	0.000369007	Binding Dadonaite et al. (2023)	masked_grammaticality		SVR	ESM
1455	0.0868731	0.000791499	Binding Dadonaite et al. (2023)	mutated_grammaticality	*	SVR	ESM
1456	0.0806971	0.00183743	Binding Dadonaite et al. (2023)	mutated_grammaticality	*	SVR	ESM
1457	0.132583	2.85615e-07	Binding Dadonaite et al. (2023)	mutated_grammaticality	*	SVR	ESM
1458	0.115994	7.2642e-06	Binding Dadonaite et al. (2023)	mutated_grammaticality	*	SVR	ESM
1459	0.0928584	0.000334864	Binding Dadonaite et al. (2023)	mutated_grammaticality	*	SVR	ESM
1460	0.124284	1.50579e-06	Binding Dadonaite et al. (2023)	mutated_grammaticality	*	SVR	ESM
1461	0.113602	1.1195e-05	Binding Dadonaite et al. (2023)	mutated_grammaticality	*	SVR	ESM
1462	0.119918	3.507e-06	Binding Dadonaite et al. (2023)	mutated_grammaticality	*	SVR	ESM
1463	0.13273	2.76985e-07	Binding Dadonaite et al. (2023)	mutated_grammaticality	*	SVR	ESM
1464	0.0757527	0.003457	Binding Dadonaite et al. (2023)	mutated_grammaticality	*	SVR	ESM
1465	0.155784	1.5108e-09	Binding Dadonaite et al. (2023)	mutated_grammaticality	*	SVR	ESM
1466	0.0827716	0.001395	Binding Dadonaite et al. (2023)	mutated_grammaticality	*	SVR	ESM
1467	0.0824648	0.00145357	Binding Dadonaite et al. (2023)	mutated_grammaticality	*	SVR	ESM
1468	0.101371	8.95954e-05	Binding Dadonaite et al. (2023)	mutated_grammaticality	*	SVR	ESM
1469	0.131236	3.77238e-07	Binding Dadonaite et al. (2023)	mutated_grammaticality	*	SVR	ESM
1470	0.0652317	0.0147109	Binding Dadonaite et al. (2023)	Evescape Fitness		SVR	EVESCAPE
1471	0.0795063	0.00293202	Binding Dadonaite et al. (2023)	Evescape Fitness		SVR	EVESCAPE
1472	0.075562	0.00471696	Binding Dadonaite et al. (2023)	Evescape Fitness		SVR	EVESCAPE
1473	0.0318367	0.234369	Binding Dadonaite et al. (2023)	Evescape Fitness		SVR	EVESCAPE
1474	0.119966	6.92018e-06	Binding Dadonaite et al. (2023)	Evescape Fitness		SVR	EVESCAPE
1475	0.109888	3.82986e-05	Binding Dadonaite et al. (2023)	Evescape Fitness		SVR	EVESCAPE
1476	0.0642326	0.0163066	Binding Dadonaite et al. (2023)	Evescape Fitness		SVR	EVESCAPE
1477	0.0829579	0.0019141	Binding Dadonaite et al. (2023)	Evescape Fitness		SVR	EVESCAPE
1478	0.0414796	0.121228	Binding Dadonaite et al. (2023)	Evescape Fitness		SVR	EVESCAPE
1479	0.0450164	0.0925884	Binding Dadonaite et al. (2023)	Evescape Fitness		SVR	EVESCAPE
1480	0.0435591	0.103529	Binding Dadonaite et al. (2023)	Evescape Fitness		SVR	EVESCAPE
1481	0.131375	8.26135e-07	Binding Dadonaite et al. (2023)	Evescape Fitness		SVR	EVESCAPE
1482	0.115019	1.63638e-05	Binding Dadonaite et al. (2023)	Evescape Fitness		SVR	EVESCAPE
1483	0.0872659	0.00109464	Binding Dadonaite et al. (2023)	Evescape Fitness		SVR	EVESCAPE
1484	0.0203646	0.446923	Binding Dadonaite et al. (2023)	Evescape Fitness		SVR	EVESCAPE
1485	0.189436	1.69902e-13	Binding Dadonaite et al. (2023)	Evescape	*	SVR	EVESCAPE
1486	0.300354	2.12657e-32	Binding Dadonaite et al. (2023)	Evescape	*	SVR	EVESCAPE
1487	0.264811	2.68322e-25	Binding Dadonaite et al. (2023)	Evescape	*	SVR	EVESCAPE
1488	0.256873	7.50669e-24	Binding Dadonaite et al. (2023)	Evescape	*	SVR	EVESCAPE
1489	0.297859	7.24852e-32	Binding Dadonaite et al. (2023)	Evescape	*	SVR	EVESCAPE
1490	0.287145	1.17151e-29	Binding Dadonaite et al. (2023)	Evescape	*	SVR	EVESCAPE
1491	0.268612	5.2253e-26	Binding Dadonaite et al. (2023)	Evescape	*	SVR	EVESCAPE
1492	0.243998	1.31074e-21	Binding Dadonaite et al. (2023)	Evescape	*	SVR	EVESCAPE
1493	0.257808	5.10046e-24	Binding Dadonaite et al. (2023)	Evescape	*	SVR	EVESCAPE
1494	0.238551	1.06574e-20	Binding Dadonaite et al. (2023)	Evescape	*	SVR	EVESCAPE
1495	0.306514	9.30841e-34	Binding Dadonaite et al. (2023)	Evescape	*	SVR	EVESCAPE
1496	0.209496	3.20882e-16	Binding Dadonaite et al. (2023)	Evescape	*	SVR	EVESCAPE
1497	0.256396	9.13758e-24	Binding Dadonaite et al. (2023)	Evescape	*	SVR	EVESCAPE
1498	0.302093	8.98302e-33	Binding Dadonaite et al. (2023)	Evescape	*	SVR	EVESCAPE
1499	0.240195	5.6932e-21	Binding Dadonaite et al. (2023)	Evescape	*	SVR	EVESCAPE
1500	0.0511887	0.0661758	Binding Dadonaite et al. (2023)	IND Mutability Score		SVR	Epistatic Models
1501	0.0543681	0.0509966	Binding Dadonaite et al. (2023)	IND Mutability Score		SVR	Epistatic Models
1502	0.0271261	0.330487	Binding Dadonaite et al. (2023)	IND Mutability Score		SVR	Epistatic Models
1503	0.0732185	0.00854556	Binding Dadonaite et al. (2023)	IND Mutability Score		SVR	Epistatic Models
1504	0.0804112	0.0038665	Binding Dadonaite et al. (2023)	IND Mutability Score		SVR	Epistatic Models
1505	0.0492796	0.0769565	Binding Dadonaite et al. (2023)	IND Mutability Score		SVR	Epistatic Models
1506	0.0476594	0.0871901	Binding Dadonaite et al. (2023)	IND Mutability Score		SVR	Epistatic Models
1507	0.069457	0.0126212	Binding Dadonaite et al. (2023)	IND Mutability Score		SVR	Epistatic Models
1508	0.0465008	0.0951597	Binding Dadonaite et al. (2023)	IND Mutability Score		SVR	Epistatic Models
1509	0.0101924	0.714673	Binding Dadonaite et al. (2023)	IND Mutability Score		SVR	Epistatic Models
1510	0.0804146	0.00386498	Binding Dadonaite et al. (2023)	IND Mutability Score		SVR	Epistatic Models
1511	0.0705584	0.0112789	Binding Dadonaite et al. (2023)	IND Mutability Score		SVR	Epistatic Models
1512	0.0313706	0.260389	Binding Dadonaite et al. (2023)	IND Mutability Score		SVR	Epistatic Models
1513	0.016572	0.552217	Binding Dadonaite et al. (2023)	IND Mutability Score		SVR	Epistatic Models
1514	0.016736	0.548289	Binding Dadonaite et al. (2023)	IND Mutability Score		SVR	Epistatic Models
1515	0.0947379	0.000659939	Binding Dadonaite et al. (2023)	DCA Mutability Score		SVR	Epistatic Models
1516	0.0514474	0.0648153	Binding Dadonaite et al. (2023)	DCA Mutability Score		SVR	Epistatic Models
1517	0.0833693	0.00274005	Binding Dadonaite et al. (2023)	DCA Mutability Score		SVR	Epistatic Models
1518	0.0889813	0.00138428	Binding Dadonaite et al. (2023)	DCA Mutability Score		SVR	Epistatic Models
1519	0.0521695	0.0611402	Binding Dadonaite et al. (2023)	DCA Mutability Score		SVR	Epistatic Models
1520	0.110325	7.20981e-05	Binding Dadonaite et al. (2023)	DCA Mutability Score		SVR	Epistatic Models
1521	0.0919675	0.000947463	Binding Dadonaite et al. (2023)	DCA Mutability Score		SVR	Epistatic Models
1522	0.0784903	0.00480796	Binding Dadonaite et al. (2023)	DCA Mutability Score		SVR	Epistatic Models
1523	0.0481439	0.0840206	Binding Dadonaite et al. (2023)	DCA Mutability Score		SVR	Epistatic Models
1524	0.0623399	0.0252098	Binding Dadonaite et al. (2023)	DCA Mutability Score		SVR	Epistatic Models
1525	0.0921521	0.00092517	Binding Dadonaite et al. (2023)	DCA Mutability Score		SVR	Epistatic Models
1526	0.0964851	0.000522778	Binding Dadonaite et al. (2023)	DCA Mutability Score		SVR	Epistatic Models
1527	0.0464128	0.0957888	Binding Dadonaite et al. (2023)	DCA Mutability Score		SVR	Epistatic Models
1528	0.0785656	0.00476748	Binding Dadonaite et al. (2023)	DCA Mutability Score		SVR	Epistatic Models
1529	0.0764815	0.00600976	Binding Dadonaite et al. (2023)	DCA Mutability Score		SVR	Epistatic Models
1530	0.357473	4.10498e-46	Binding Dadonaite et al. (2023)	Mean_Embedding	*	SVR	ESM
1531	0.328632	8.28377e-39	Binding Dadonaite et al. (2023)	Mean_Embedding	*	SVR	ESM
1532	0.328432	9.24573e-39	Binding Dadonaite et al. (2023)	Mean_Embedding	*	SVR	ESM
1533	0.347519	1.74272e-43	Binding Dadonaite et al. (2023)	Mean_Embedding	*	SVR	ESM
1534	0.369259	2.78507e-49	Binding Dadonaite et al. (2023)	Mean_Embedding	*	SVR	ESM
1535	0.371009	8.43549e-50	Binding Dadonaite et al. (2023)	Mean_Embedding	*	SVR	ESM
1536	0.30679	8.50494e-34	Binding Dadonaite et al. (2023)	Mean_Embedding	*	SVR	ESM
1537	0.369951	1.78973e-49	Binding Dadonaite et al. (2023)	Mean_Embedding	*	SVR	ESM
1538	0.327474	1.56497e-38	Binding Dadonaite et al. (2023)	Mean_Embedding	*	SVR	ESM
1539	0.35657	7.63468e-46	Binding Dadonaite et al. (2023)	Mean_Embedding	*	SVR	ESM
1540	0.343874	1.38575e-42	Binding Dadonaite et al. (2023)	Mean_Embedding	*	SVR	ESM
1541	0.365799	2.499e-48	Binding Dadonaite et al. (2023)	Mean_Embedding	*	SVR	ESM
1542	0.370032	1.69918e-49	Binding Dadonaite et al. (2023)	Mean_Embedding	*	SVR	ESM
1543	0.315333	1.04526e-35	Binding Dadonaite et al. (2023)	Mean_Embedding	*	SVR	ESM
1544	0.361421	3.86211e-47	Binding Dadonaite et al. (2023)	Mean_Embedding	*	SVR	ESM
1545	0.389281	4.58405e-55	Binding Dadonaite et al. (2023)	Logits	*	SVR	ESM
1546	0.344971	7.7856e-43	Binding Dadonaite et al. (2023)	Logits	*	SVR	ESM
1547	0.312619	4.29478e-35	Binding Dadonaite et al. (2023)	Logits	*	SVR	ESM
1548	0.344001	1.37141e-42	Binding Dadonaite et al. (2023)	Logits	*	SVR	ESM
1549	0.33122	1.97899e-39	Binding Dadonaite et al. (2023)	Logits	*	SVR	ESM
1550	0.323725	1.13862e-37	Binding Dadonaite et al. (2023)	Logits	*	SVR	ESM
1551	0.336483	1.03147e-40	Binding Dadonaite et al. (2023)	Logits	*	SVR	ESM
1552	0.318802	1.68026e-36	Binding Dadonaite et al. (2023)	Logits	*	SVR	ESM
1553	0.367728	7.37988e-49	Binding Dadonaite et al. (2023)	Logits	*	SVR	ESM
1554	0.348062	1.264e-43	Binding Dadonaite et al. (2023)	Logits	*	SVR	ESM
1555	0.366007	2.03918e-48	Binding Dadonaite et al. (2023)	Logits	*	SVR	ESM
1556	0.38863	7.77084e-55	Binding Dadonaite et al. (2023)	Logits	*	SVR	ESM
1557	0.344008	1.36527e-42	Binding Dadonaite et al. (2023)	Logits	*	SVR	ESM
1558	0.291765	1.37715e-30	Binding Dadonaite et al. (2023)	Logits	*	SVR	ESM
1559	0.354009	3.61272e-45	Binding Dadonaite et al. (2023)	Logits	*	SVR	ESM
1560	0.257372	2.3215e-06	RBD Wuhan-Hu-1 Binding Starr et al. (2022)	semantic_score		SVR	ESM
1561	0.110275	0.045975	RBD Wuhan-Hu-1 Binding Starr et al. (2022)	semantic_score		SVR	ESM
1562	0.2527	3.57721e-06	RBD Wuhan-Hu-1 Binding Starr et al. (2022)	semantic_score		SVR	ESM
1563	0.15967	0.00373953	RBD Wuhan-Hu-1 Binding Starr et al. (2022)	semantic_score		SVR	ESM
1564	0.146184	0.00810703	RBD Wuhan-Hu-1 Binding Starr et al. (2022)	semantic_score		SVR	ESM
1565	0.154577	0.00502073	RBD Wuhan-Hu-1 Binding Starr et al. (2022)	semantic_score		SVR	ESM
1566	0.282965	1.86766e-07	RBD Wuhan-Hu-1 Binding Starr et al. (2022)	semantic_score		SVR	ESM
1567	0.203684	0.000204166	RBD Wuhan-Hu-1 Binding Starr et al. (2022)	semantic_score		SVR	ESM
1568	0.168178	0.00224316	RBD Wuhan-Hu-1 Binding Starr et al. (2022)	semantic_score		SVR	ESM
1569	0.147102	0.00771282	RBD Wuhan-Hu-1 Binding Starr et al. (2022)	semantic_score		SVR	ESM
1570	0.112	0.0426572	RBD Wuhan-Hu-1 Binding Starr et al. (2022)	semantic_score		SVR	ESM
1571	0.233242	1.98062e-05	RBD Wuhan-Hu-1 Binding Starr et al. (2022)	semantic_score		SVR	ESM
1572	0.274374	4.48001e-07	RBD Wuhan-Hu-1 Binding Starr et al. (2022)	semantic_score		SVR	ESM
1573	0.120451	0.0291778	RBD Wuhan-Hu-1 Binding Starr et al. (2022)	semantic_score		SVR	ESM
1574	0.215164	8.78293e-05	RBD Wuhan-Hu-1 Binding Starr et al. (2022)	semantic_score		SVR	ESM
1575	0.0336537	0.543626	RBD Wuhan-Hu-1 Binding Starr et al. (2022)	relative_grammaticality		SVR	ESM
1576	0.0546803	0.323515	RBD Wuhan-Hu-1 Binding Starr et al. (2022)	relative_grammaticality		SVR	ESM
1577	0.0126267	0.81979	RBD Wuhan-Hu-1 Binding Starr et al. (2022)	relative_grammaticality		SVR	ESM
1578	0.00532476	0.923467	RBD Wuhan-Hu-1 Binding Starr et al. (2022)	relative_grammaticality		SVR	ESM
1579	0.0119484	0.829577	RBD Wuhan-Hu-1 Binding Starr et al. (2022)	relative_grammaticality		SVR	ESM
1580	0.102249	0.0643725	RBD Wuhan-Hu-1 Binding Starr et al. (2022)	relative_grammaticality		SVR	ESM
1581	0.0282777	0.609857	RBD Wuhan-Hu-1 Binding Starr et al. (2022)	relative_grammaticality		SVR	ESM
1582	0.00173502	0.975028	RBD Wuhan-Hu-1 Binding Starr et al. (2022)	relative_grammaticality		SVR	ESM
1583	0.0489543	0.376834	RBD Wuhan-Hu-1 Binding Starr et al. (2022)	relative_grammaticality		SVR	ESM
1584	0.0725502	0.190657	RBD Wuhan-Hu-1 Binding Starr et al. (2022)	relative_grammaticality		SVR	ESM
1585	0.014535	0.79313	RBD Wuhan-Hu-1 Binding Starr et al. (2022)	relative_grammaticality		SVR	ESM
1586	0.062003	0.262837	RBD Wuhan-Hu-1 Binding Starr et al. (2022)	relative_grammaticality		SVR	ESM
1587	0.0879915	0.1117	RBD Wuhan-Hu-1 Binding Starr et al. (2022)	relative_grammaticality		SVR	ESM
1588	0.0467346	0.398876	RBD Wuhan-Hu-1 Binding Starr et al. (2022)	relative_grammaticality		SVR	ESM
1589	0.000557179	0.991992	RBD Wuhan-Hu-1 Binding Starr et al. (2022)	relative_grammaticality		SVR	ESM
1590	0.0690665	0.212192	RBD Wuhan-Hu-1 Binding Starr et al. (2022)	relative_sequence_grammaticality		SVR	ESM
1591	0.102848	0.0628169	RBD Wuhan-Hu-1 Binding Starr et al. (2022)	relative_sequence_grammaticality		SVR	ESM
1592	0.00619295	0.911036	RBD Wuhan-Hu-1 Binding Starr et al. (2022)	relative_sequence_grammaticality		SVR	ESM
1593	0.0847935	0.125381	RBD Wuhan-Hu-1 Binding Starr et al. (2022)	relative_sequence_grammaticality		SVR	ESM
1594	0.10153	0.0666997	RBD Wuhan-Hu-1 Binding Starr et al. (2022)	relative_sequence_grammaticality		SVR	ESM
1595	0.0729273	0.187677	RBD Wuhan-Hu-1 Binding Starr et al. (2022)	relative_sequence_grammaticality		SVR	ESM
1596	0.0300469	0.587668	RBD Wuhan-Hu-1 Binding Starr et al. (2022)	relative_sequence_grammaticality		SVR	ESM
1597	0.0966928	0.080361	RBD Wuhan-Hu-1 Binding Starr et al. (2022)	relative_sequence_grammaticality		SVR	ESM
1598	0.0548884	0.321674	RBD Wuhan-Hu-1 Binding Starr et al. (2022)	relative_sequence_grammaticality		SVR	ESM
1599	0.0941651	0.0891199	RBD Wuhan-Hu-1 Binding Starr et al. (2022)	relative_sequence_grammaticality		SVR	ESM
1600	0.0874693	0.11385	RBD Wuhan-Hu-1 Binding Starr et al. (2022)	relative_sequence_grammaticality		SVR	ESM
1601	0.058923	0.287333	RBD Wuhan-Hu-1 Binding Starr et al. (2022)	relative_sequence_grammaticality		SVR	ESM
1602	0.0284144	0.608129	RBD Wuhan-Hu-1 Binding Starr et al. (2022)	relative_sequence_grammaticality		SVR	ESM
1603	0.0402168	0.467919	RBD Wuhan-Hu-1 Binding Starr et al. (2022)	relative_sequence_grammaticality		SVR	ESM
1604	0.111342	0.0442248	RBD Wuhan-Hu-1 Binding Starr et al. (2022)	relative_sequence_grammaticality		SVR	ESM
1605	0.126031	0.022435	RBD Wuhan-Hu-1 Binding Starr et al. (2022)	relative_grammaticality_with_eve		SVR	ESM
1606	0.189476	0.000561098	RBD Wuhan-Hu-1 Binding Starr et al. (2022)	relative_grammaticality_with_eve		SVR	ESM
1607	0.0389201	0.4824	RBD Wuhan-Hu-1 Binding Starr et al. (2022)	relative_grammaticality_with_eve		SVR	ESM
1608	-0.0147548	0.790074	RBD Wuhan-Hu-1 Binding Starr et al. (2022)	relative_grammaticality_with_eve		SVR	ESM
1609	0.159048	0.00393346	RBD Wuhan-Hu-1 Binding Starr et al. (2022)	relative_grammaticality_with_eve		SVR	ESM
1610	0.181232	0.000977036	RBD Wuhan-Hu-1 Binding Starr et al. (2022)	relative_grammaticality_with_eve		SVR	ESM
1611	0.060574	0.274017	RBD Wuhan-Hu-1 Binding Starr et al. (2022)	relative_grammaticality_with_eve		SVR	ESM
1612	0.0409297	0.46006	RBD Wuhan-Hu-1 Binding Starr et al. (2022)	relative_grammaticality_with_eve		SVR	ESM
1613	0.120215	0.0294981	RBD Wuhan-Hu-1 Binding Starr et al. (2022)	relative_grammaticality_with_eve		SVR	ESM
1614	0.101193	0.0676125	RBD Wuhan-Hu-1 Binding Starr et al. (2022)	relative_grammaticality_with_eve		SVR	ESM
1615	0.0902424	0.102795	RBD Wuhan-Hu-1 Binding Starr et al. (2022)	relative_grammaticality_with_eve		SVR	ESM
1616	0.0581024	0.29411	RBD Wuhan-Hu-1 Binding Starr et al. (2022)	relative_grammaticality_with_eve		SVR	ESM
1617	0.165332	0.00266845	RBD Wuhan-Hu-1 Binding Starr et al. (2022)	relative_grammaticality_with_eve		SVR	ESM
1618	0.024822	0.654227	RBD Wuhan-Hu-1 Binding Starr et al. (2022)	relative_grammaticality_with_eve		SVR	ESM
1619	0.133816	0.015459	RBD Wuhan-Hu-1 Binding Starr et al. (2022)	relative_grammaticality_with_eve		SVR	ESM
1620	0.0763997	0.167466	RBD Wuhan-Hu-1 Binding Starr et al. (2022)	grammaticality		SVR	ESM
1621	0.0825443	0.135757	RBD Wuhan-Hu-1 Binding Starr et al. (2022)	grammaticality		SVR	ESM
1622	0.0657546	0.234989	RBD Wuhan-Hu-1 Binding Starr et al. (2022)	grammaticality		SVR	ESM
1623	-0.0307619	0.578808	RBD Wuhan-Hu-1 Binding Starr et al. (2022)	grammaticality		SVR	ESM
1624	0.0173244	0.754963	RBD Wuhan-Hu-1 Binding Starr et al. (2022)	grammaticality		SVR	ESM
1625	0.0612762	0.268483	RBD Wuhan-Hu-1 Binding Starr et al. (2022)	grammaticality		SVR	ESM
1626	0.00357138	0.948625	RBD Wuhan-Hu-1 Binding Starr et al. (2022)	grammaticality		SVR	ESM
1627	0.0554914	0.316379	RBD Wuhan-Hu-1 Binding Starr et al. (2022)	grammaticality		SVR	ESM
1628	0.0703057	0.204084	RBD Wuhan-Hu-1 Binding Starr et al. (2022)	grammaticality		SVR	ESM
1629	0.149625	0.00671602	RBD Wuhan-Hu-1 Binding Starr et al. (2022)	grammaticality		SVR	ESM
1630	0.0474967	0.391222	RBD Wuhan-Hu-1 Binding Starr et al. (2022)	grammaticality		SVR	ESM
1631	0.0284415	0.607788	RBD Wuhan-Hu-1 Binding Starr et al. (2022)	grammaticality		SVR	ESM
1632	0.124129	0.0245636	RBD Wuhan-Hu-1 Binding Starr et al. (2022)	grammaticality		SVR	ESM
1633	0.0747582	0.176808	RBD Wuhan-Hu-1 Binding Starr et al. (2022)	grammaticality		SVR	ESM
1634	0.0881502	0.111603	RBD Wuhan-Hu-1 Binding Starr et al. (2022)	grammaticality		SVR	ESM
1635	0.0592506	0.284656	RBD Wuhan-Hu-1 Binding Starr et al. (2022)	masked_grammaticality		SVR	ESM
1636	0.0534816	0.334251	RBD Wuhan-Hu-1 Binding Starr et al. (2022)	masked_grammaticality		SVR	ESM
1637	0.00327416	0.952895	RBD Wuhan-Hu-1 Binding Starr et al. (2022)	masked_grammaticality		SVR	ESM
1638	0.037693	0.496325	RBD Wuhan-Hu-1 Binding Starr et al. (2022)	masked_grammaticality		SVR	ESM
1639	0.0202853	0.714772	RBD Wuhan-Hu-1 Binding Starr et al. (2022)	masked_grammaticality		SVR	ESM
1640	0.0190084	0.731619	RBD Wuhan-Hu-1 Binding Starr et al. (2022)	masked_grammaticality		SVR	ESM
1641	-0.00273277	0.960677	RBD Wuhan-Hu-1 Binding Starr et al. (2022)	masked_grammaticality		SVR	ESM
1642	0.124937	0.0236397	RBD Wuhan-Hu-1 Binding Starr et al. (2022)	masked_grammaticality		SVR	ESM
1643	0.0116088	0.834097	RBD Wuhan-Hu-1 Binding Starr et al. (2022)	masked_grammaticality		SVR	ESM
1644	0.0251885	0.649962	RBD Wuhan-Hu-1 Binding Starr et al. (2022)	masked_grammaticality		SVR	ESM
1645	0.0785521	0.155782	RBD Wuhan-Hu-1 Binding Starr et al. (2022)	masked_grammaticality		SVR	ESM
1646	-0.0210324	0.704316	RBD Wuhan-Hu-1 Binding Starr et al. (2022)	masked_grammaticality		SVR	ESM
1647	0.0237241	0.668592	RBD Wuhan-Hu-1 Binding Starr et al. (2022)	masked_grammaticality		SVR	ESM
1648	0.0718795	0.194114	RBD Wuhan-Hu-1 Binding Starr et al. (2022)	masked_grammaticality		SVR	ESM
1649	0.0720689	0.193624	RBD Wuhan-Hu-1 Binding Starr et al. (2022)	masked_grammaticality		SVR	ESM
1650	0.0513931	0.353497	RBD Wuhan-Hu-1 Binding Starr et al. (2022)	mutated_grammaticality		SVR	ESM
1651	-0.00995	0.85753	RBD Wuhan-Hu-1 Binding Starr et al. (2022)	mutated_grammaticality		SVR	ESM
1652	-0.0446252	0.420524	RBD Wuhan-Hu-1 Binding Starr et al. (2022)	mutated_grammaticality		SVR	ESM
1653	-0.0445742	0.421056	RBD Wuhan-Hu-1 Binding Starr et al. (2022)	mutated_grammaticality		SVR	ESM
1654	-0.0306122	0.58124	RBD Wuhan-Hu-1 Binding Starr et al. (2022)	mutated_grammaticality		SVR	ESM
1655	-0.123893	0.0248395	RBD Wuhan-Hu-1 Binding Starr et al. (2022)	mutated_grammaticality		SVR	ESM
1656	-0.0781738	0.15779	RBD Wuhan-Hu-1 Binding Starr et al. (2022)	mutated_grammaticality		SVR	ESM
1657	-0.0463278	0.402999	RBD Wuhan-Hu-1 Binding Starr et al. (2022)	mutated_grammaticality		SVR	ESM
1658	-0.0487463	0.378867	RBD Wuhan-Hu-1 Binding Starr et al. (2022)	mutated_grammaticality		SVR	ESM
1659	-0.094127	0.0892499	RBD Wuhan-Hu-1 Binding Starr et al. (2022)	mutated_grammaticality		SVR	ESM
1660	-0.0351969	0.525294	RBD Wuhan-Hu-1 Binding Starr et al. (2022)	mutated_grammaticality		SVR	ESM
1661	-0.11575	0.0361383	RBD Wuhan-Hu-1 Binding Starr et al. (2022)	mutated_grammaticality		SVR	ESM
1662	-0.0506604	0.360411	RBD Wuhan-Hu-1 Binding Starr et al. (2022)	mutated_grammaticality		SVR	ESM
1663	-0.0200292	0.717803	RBD Wuhan-Hu-1 Binding Starr et al. (2022)	mutated_grammaticality		SVR	ESM
1664	-0.0537829	0.332275	RBD Wuhan-Hu-1 Binding Starr et al. (2022)	mutated_grammaticality		SVR	ESM
1665	0.0511024	0.368326	RBD Wuhan-Hu-1 Binding Starr et al. (2022)	Evescape Fitness		SVR	EVESCAPE
1666	0.0125107	0.82579	RBD Wuhan-Hu-1 Binding Starr et al. (2022)	Evescape Fitness		SVR	EVESCAPE
1667	0.0918078	0.106106	RBD Wuhan-Hu-1 Binding Starr et al. (2022)	Evescape Fitness		SVR	EVESCAPE
1668	0.0387863	0.495552	RBD Wuhan-Hu-1 Binding Starr et al. (2022)	Evescape Fitness		SVR	EVESCAPE
1669	-0.0288553	0.612207	RBD Wuhan-Hu-1 Binding Starr et al. (2022)	Evescape Fitness		SVR	EVESCAPE
1670	0.0775319	0.171924	RBD Wuhan-Hu-1 Binding Starr et al. (2022)	Evescape Fitness		SVR	EVESCAPE
1671	0.0746615	0.1884	RBD Wuhan-Hu-1 Binding Starr et al. (2022)	Evescape Fitness		SVR	EVESCAPE
1672	0.0736404	0.195254	RBD Wuhan-Hu-1 Binding Starr et al. (2022)	Evescape Fitness		SVR	EVESCAPE
1673	0.0118	0.835804	RBD Wuhan-Hu-1 Binding Starr et al. (2022)	Evescape Fitness		SVR	EVESCAPE
1674	-0.0582353	0.305966	RBD Wuhan-Hu-1 Binding Starr et al. (2022)	Evescape Fitness		SVR	EVESCAPE
1675	0.041513	0.465001	RBD Wuhan-Hu-1 Binding Starr et al. (2022)	Evescape Fitness		SVR	EVESCAPE
1676	0.0872087	0.124254	RBD Wuhan-Hu-1 Binding Starr et al. (2022)	Evescape Fitness		SVR	EVESCAPE
1677	-0.0109957	0.846852	RBD Wuhan-Hu-1 Binding Starr et al. (2022)	Evescape Fitness		SVR	EVESCAPE
1678	0.0737172	0.194787	RBD Wuhan-Hu-1 Binding Starr et al. (2022)	Evescape Fitness		SVR	EVESCAPE
1679	0.0632044	0.266463	RBD Wuhan-Hu-1 Binding Starr et al. (2022)	Evescape Fitness		SVR	EVESCAPE
1680	-0.0254812	0.645662	RBD Wuhan-Hu-1 Binding Starr et al. (2022)	Evescape		SVR	EVESCAPE
1681	0.0703846	0.203576	RBD Wuhan-Hu-1 Binding Starr et al. (2022)	Evescape		SVR	EVESCAPE
1682	0.0602866	0.276304	RBD Wuhan-Hu-1 Binding Starr et al. (2022)	Evescape		SVR	EVESCAPE
1683	0.0807886	0.144305	RBD Wuhan-Hu-1 Binding Starr et al. (2022)	Evescape		SVR	EVESCAPE
1684	0.0194489	0.726051	RBD Wuhan-Hu-1 Binding Starr et al. (2022)	Evescape		SVR	EVESCAPE
1685	0.0309641	0.576314	RBD Wuhan-Hu-1 Binding Starr et al. (2022)	Evescape		SVR	EVESCAPE
1686	0.0597691	0.280456	RBD Wuhan-Hu-1 Binding Starr et al. (2022)	Evescape		SVR	EVESCAPE
1687	0.0628608	0.256277	RBD Wuhan-Hu-1 Binding Starr et al. (2022)	Evescape		SVR	EVESCAPE
1688	0.075185	0.174342	RBD Wuhan-Hu-1 Binding Starr et al. (2022)	Evescape		SVR	EVESCAPE
1689	0.0908757	0.100918	RBD Wuhan-Hu-1 Binding Starr et al. (2022)	Evescape		SVR	EVESCAPE
1690	0.0350289	0.527274	RBD Wuhan-Hu-1 Binding Starr et al. (2022)	Evescape		SVR	EVESCAPE
1691	0.104317	0.059134	RBD Wuhan-Hu-1 Binding Starr et al. (2022)	Evescape		SVR	EVESCAPE
1692	0.0350092	0.527507	RBD Wuhan-Hu-1 Binding Starr et al. (2022)	Evescape		SVR	EVESCAPE
1693	0.0337108	0.542942	RBD Wuhan-Hu-1 Binding Starr et al. (2022)	Evescape		SVR	EVESCAPE
1694	0.0234066	0.673242	RBD Wuhan-Hu-1 Binding Starr et al. (2022)	Evescape		SVR	EVESCAPE
1695	0.21266	0.000192089	RBD Wuhan-Hu-1 Binding Starr et al. (2022)	IND Mutability Score		SVR	Epistatic Models
1696	0.127165	0.0268708	RBD Wuhan-Hu-1 Binding Starr et al. (2022)	IND Mutability Score		SVR	Epistatic Models
1697	0.142681	0.0130659	RBD Wuhan-Hu-1 Binding Starr et al. (2022)	IND Mutability Score		SVR	Epistatic Models
1698	0.158334	0.00582348	RBD Wuhan-Hu-1 Binding Starr et al. (2022)	IND Mutability Score		SVR	Epistatic Models
1699	0.0765746	0.184457	RBD Wuhan-Hu-1 Binding Starr et al. (2022)	IND Mutability Score		SVR	Epistatic Models
1700	0.151758	0.00814349	RBD Wuhan-Hu-1 Binding Starr et al. (2022)	IND Mutability Score		SVR	Epistatic Models
1701	0.171975	0.00266821	RBD Wuhan-Hu-1 Binding Starr et al. (2022)	IND Mutability Score		SVR	Epistatic Models
1702	0.153836	0.00740077	RBD Wuhan-Hu-1 Binding Starr et al. (2022)	IND Mutability Score		SVR	Epistatic Models
1703	0.147263	0.010391	RBD Wuhan-Hu-1 Binding Starr et al. (2022)	IND Mutability Score		SVR	Epistatic Models
1704	0.0688044	0.233203	RBD Wuhan-Hu-1 Binding Starr et al. (2022)	IND Mutability Score		SVR	Epistatic Models
1705	0.112898	0.0496038	RBD Wuhan-Hu-1 Binding Starr et al. (2022)	IND Mutability Score		SVR	Epistatic Models
1706	0.208759	0.000252985	RBD Wuhan-Hu-1 Binding Starr et al. (2022)	IND Mutability Score		SVR	Epistatic Models
1707	0.179697	0.00171615	RBD Wuhan-Hu-1 Binding Starr et al. (2022)	IND Mutability Score		SVR	Epistatic Models
1708	0.124418	0.0306493	RBD Wuhan-Hu-1 Binding Starr et al. (2022)	IND Mutability Score		SVR	Epistatic Models
1709	0.140544	0.0145091	RBD Wuhan-Hu-1 Binding Starr et al. (2022)	IND Mutability Score		SVR	Epistatic Models
1710	0.219239	0.000119371	RBD Wuhan-Hu-1 Binding Starr et al. (2022)	DCA Mutability Score		SVR	Epistatic Models
1711	0.283422	5.26674e-07	RBD Wuhan-Hu-1 Binding Starr et al. (2022)	DCA Mutability Score		SVR	Epistatic Models
1712	0.174941	0.00227999	RBD Wuhan-Hu-1 Binding Starr et al. (2022)	DCA Mutability Score		SVR	Epistatic Models
1713	0.173892	0.00242515	RBD Wuhan-Hu-1 Binding Starr et al. (2022)	DCA Mutability Score		SVR	Epistatic Models
1714	0.168283	0.00335414	RBD Wuhan-Hu-1 Binding Starr et al. (2022)	DCA Mutability Score		SVR	Epistatic Models
1715	0.147398	0.0101936	RBD Wuhan-Hu-1 Binding Starr et al. (2022)	DCA Mutability Score		SVR	Epistatic Models
1716	0.331187	3.44851e-09	RBD Wuhan-Hu-1 Binding Starr et al. (2022)	DCA Mutability Score		SVR	Epistatic Models
1717	0.215969	0.000155381	RBD Wuhan-Hu-1 Binding Starr et al. (2022)	DCA Mutability Score		SVR	Epistatic Models
1718	0.224937	8.03243e-05	RBD Wuhan-Hu-1 Binding Starr et al. (2022)	DCA Mutability Score		SVR	Epistatic Models
1719	0.160119	0.0052864	RBD Wuhan-Hu-1 Binding Starr et al. (2022)	DCA Mutability Score		SVR	Epistatic Models
1720	0.170546	0.00289897	RBD Wuhan-Hu-1 Binding Starr et al. (2022)	DCA Mutability Score		SVR	Epistatic Models
1721	0.168329	0.00329305	RBD Wuhan-Hu-1 Binding Starr et al. (2022)	DCA Mutability Score		SVR	Epistatic Models
1722	0.269039	2.09781e-06	RBD Wuhan-Hu-1 Binding Starr et al. (2022)	DCA Mutability Score		SVR	Epistatic Models
1723	0.266328	2.6773e-06	RBD Wuhan-Hu-1 Binding Starr et al. (2022)	DCA Mutability Score		SVR	Epistatic Models
1724	0.209802	0.00024085	RBD Wuhan-Hu-1 Binding Starr et al. (2022)	DCA Mutability Score		SVR	Epistatic Models
1725	0.651763	4.78934e-41	RBD Wuhan-Hu-1 Binding Starr et al. (2022)	Mean_Embedding	*	SVR	ESM
1726	0.665442	2.62021e-43	RBD Wuhan-Hu-1 Binding Starr et al. (2022)	Mean_Embedding	*	SVR	ESM
1727	0.658559	3.72585e-42	RBD Wuhan-Hu-1 Binding Starr et al. (2022)	Mean_Embedding	*	SVR	ESM
1728	0.606913	2.17781e-34	RBD Wuhan-Hu-1 Binding Starr et al. (2022)	Mean_Embedding	*	SVR	ESM
1729	0.632033	7.16725e-38	RBD Wuhan-Hu-1 Binding Starr et al. (2022)	Mean_Embedding	*	SVR	ESM
1730	0.687735	2.91108e-47	RBD Wuhan-Hu-1 Binding Starr et al. (2022)	Mean_Embedding	*	SVR	ESM
1731	0.58567	1.37105e-31	RBD Wuhan-Hu-1 Binding Starr et al. (2022)	Mean_Embedding	*	SVR	ESM
1732	0.642226	1.54612e-39	RBD Wuhan-Hu-1 Binding Starr et al. (2022)	Mean_Embedding	*	SVR	ESM
1733	0.601893	1.04316e-33	RBD Wuhan-Hu-1 Binding Starr et al. (2022)	Mean_Embedding	*	SVR	ESM
1734	0.679426	1.29998e-45	RBD Wuhan-Hu-1 Binding Starr et al. (2022)	Mean_Embedding	*	SVR	ESM
1735	0.602803	7.86869e-34	RBD Wuhan-Hu-1 Binding Starr et al. (2022)	Mean_Embedding	*	SVR	ESM
1736	0.580945	5.39402e-31	RBD Wuhan-Hu-1 Binding Starr et al. (2022)	Mean_Embedding	*	SVR	ESM
1737	0.666867	1.49927e-43	RBD Wuhan-Hu-1 Binding Starr et al. (2022)	Mean_Embedding	*	SVR	ESM
1738	0.658929	3.23667e-42	RBD Wuhan-Hu-1 Binding Starr et al. (2022)	Mean_Embedding	*	SVR	ESM
1739	0.675375	6.79701e-45	RBD Wuhan-Hu-1 Binding Starr et al. (2022)	Mean_Embedding	*	SVR	ESM
1740	0.72443	1.30284e-54	RBD Wuhan-Hu-1 Binding Starr et al. (2022)	Logits	*	SVR	ESM
1741	0.613876	2.36624e-35	RBD Wuhan-Hu-1 Binding Starr et al. (2022)	Logits	*	SVR	ESM
1742	0.689505	1.36349e-47	RBD Wuhan-Hu-1 Binding Starr et al. (2022)	Logits	*	SVR	ESM
1743	0.671041	2.86831e-44	RBD Wuhan-Hu-1 Binding Starr et al. (2022)	Logits	*	SVR	ESM
1744	0.667272	1.71909e-43	RBD Wuhan-Hu-1 Binding Starr et al. (2022)	Logits	*	SVR	ESM
1745	0.640303	3.06988e-39	RBD Wuhan-Hu-1 Binding Starr et al. (2022)	Logits	*	SVR	ESM
1746	0.651594	5.09843e-41	RBD Wuhan-Hu-1 Binding Starr et al. (2022)	Logits	*	SVR	ESM
1747	0.728852	1.40691e-55	RBD Wuhan-Hu-1 Binding Starr et al. (2022)	Logits	*	SVR	ESM
1748	0.648796	1.43046e-40	RBD Wuhan-Hu-1 Binding Starr et al. (2022)	Logits	*	SVR	ESM
1749	0.639372	5.56209e-39	RBD Wuhan-Hu-1 Binding Starr et al. (2022)	Logits	*	SVR	ESM
1750	0.724249	1.42539e-54	RBD Wuhan-Hu-1 Binding Starr et al. (2022)	Logits	*	SVR	ESM
1751	0.61854	5.18669e-36	RBD Wuhan-Hu-1 Binding Starr et al. (2022)	Logits	*	SVR	ESM
1752	0.591154	2.71757e-32	RBD Wuhan-Hu-1 Binding Starr et al. (2022)	Logits	*	SVR	ESM
1753	0.735153	5.46743e-57	RBD Wuhan-Hu-1 Binding Starr et al. (2022)	Logits	*	SVR	ESM
1754	0.643991	1.07388e-39	RBD Wuhan-Hu-1 Binding Starr et al. (2022)	Logits	*	SVR	ESM
1755	0.209825	0.000123023	RBD Variant Average Binding Starr et al. (2022)	semantic_score		SVR	ESM
1756	0.176276	0.00130317	RBD Variant Average Binding Starr et al. (2022)	semantic_score		SVR	ESM
1757	0.16401	0.00284705	RBD Variant Average Binding Starr et al. (2022)	semantic_score		SVR	ESM
1758	0.148803	0.00685434	RBD Variant Average Binding Starr et al. (2022)	semantic_score		SVR	ESM
1759	0.190924	0.000497779	RBD Variant Average Binding Starr et al. (2022)	semantic_score		SVR	ESM
1760	0.069826	0.205805	RBD Variant Average Binding Starr et al. (2022)	semantic_score		SVR	ESM
1761	0.271597	5.45568e-07	RBD Variant Average Binding Starr et al. (2022)	semantic_score		SVR	ESM
1762	0.204085	0.000193788	RBD Variant Average Binding Starr et al. (2022)	semantic_score		SVR	ESM
1763	0.0855279	0.121557	RBD Variant Average Binding Starr et al. (2022)	semantic_score		SVR	ESM
1764	0.292883	6.25618e-08	RBD Variant Average Binding Starr et al. (2022)	semantic_score		SVR	ESM
1765	0.200492	0.000246776	RBD Variant Average Binding Starr et al. (2022)	semantic_score		SVR	ESM
1766	0.172067	0.00170496	RBD Variant Average Binding Starr et al. (2022)	semantic_score		SVR	ESM
1767	0.188676	0.000581308	RBD Variant Average Binding Starr et al. (2022)	semantic_score		SVR	ESM
1768	0.155535	0.00468913	RBD Variant Average Binding Starr et al. (2022)	semantic_score		SVR	ESM
1769	0.20453	0.000187507	RBD Variant Average Binding Starr et al. (2022)	semantic_score		SVR	ESM
1770	0.009	0.870616	RBD Variant Average Binding Starr et al. (2022)	relative_grammaticality		SVR	ESM
1771	0.0146296	0.79119	RBD Variant Average Binding Starr et al. (2022)	relative_grammaticality		SVR	ESM
1772	0.114026	0.0387231	RBD Variant Average Binding Starr et al. (2022)	relative_grammaticality		SVR	ESM
1773	0.0569943	0.302688	RBD Variant Average Binding Starr et al. (2022)	relative_grammaticality		SVR	ESM
1774	0.076866	0.164233	RBD Variant Average Binding Starr et al. (2022)	relative_grammaticality		SVR	ESM
1775	0.0246365	0.655659	RBD Variant Average Binding Starr et al. (2022)	relative_grammaticality		SVR	ESM
1776	0.00770606	0.889088	RBD Variant Average Binding Starr et al. (2022)	relative_grammaticality		SVR	ESM
1777	0.0835263	0.130558	RBD Variant Average Binding Starr et al. (2022)	relative_grammaticality		SVR	ESM
1778	0.109164	0.0478795	RBD Variant Average Binding Starr et al. (2022)	relative_grammaticality		SVR	ESM
1779	0.0999582	0.070185	RBD Variant Average Binding Starr et al. (2022)	relative_grammaticality		SVR	ESM
1780	0.115068	0.0366779	RBD Variant Average Binding Starr et al. (2022)	relative_grammaticality		SVR	ESM
1781	0.0902506	0.101713	RBD Variant Average Binding Starr et al. (2022)	relative_grammaticality		SVR	ESM
1782	0.111694	0.0429117	RBD Variant Average Binding Starr et al. (2022)	relative_grammaticality		SVR	ESM
1783	-0.0281236	0.611261	RBD Variant Average Binding Starr et al. (2022)	relative_grammaticality		SVR	ESM
1784	0.0278166	0.615158	RBD Variant Average Binding Starr et al. (2022)	relative_grammaticality		SVR	ESM
1785	-0.0113426	0.837358	RBD Variant Average Binding Starr et al. (2022)	relative_sequence_grammaticality		SVR	ESM
1786	0.0670111	0.224724	RBD Variant Average Binding Starr et al. (2022)	relative_sequence_grammaticality		SVR	ESM
1787	0.133706	0.0152291	RBD Variant Average Binding Starr et al. (2022)	relative_sequence_grammaticality		SVR	ESM
1788	0.135259	0.0140757	RBD Variant Average Binding Starr et al. (2022)	relative_sequence_grammaticality		SVR	ESM
1789	0.106958	0.0525965	RBD Variant Average Binding Starr et al. (2022)	relative_sequence_grammaticality		SVR	ESM
1790	0.124945	0.0232059	RBD Variant Average Binding Starr et al. (2022)	relative_sequence_grammaticality		SVR	ESM
1791	0.15085	0.00603908	RBD Variant Average Binding Starr et al. (2022)	relative_sequence_grammaticality		SVR	ESM
1792	0.109247	0.0477094	RBD Variant Average Binding Starr et al. (2022)	relative_sequence_grammaticality		SVR	ESM
1793	0.0574119	0.299153	RBD Variant Average Binding Starr et al. (2022)	relative_sequence_grammaticality		SVR	ESM
1794	0.137687	0.0124254	RBD Variant Average Binding Starr et al. (2022)	relative_sequence_grammaticality		SVR	ESM
1795	0.134285	0.0146375	RBD Variant Average Binding Starr et al. (2022)	relative_sequence_grammaticality		SVR	ESM
1796	0.0710598	0.197887	RBD Variant Average Binding Starr et al. (2022)	relative_sequence_grammaticality		SVR	ESM
1797	0.04681	0.397391	RBD Variant Average Binding Starr et al. (2022)	relative_sequence_grammaticality		SVR	ESM
1798	0.118935	0.0310266	RBD Variant Average Binding Starr et al. (2022)	relative_sequence_grammaticality		SVR	ESM
1799	0.106052	0.0546428	RBD Variant Average Binding Starr et al. (2022)	relative_sequence_grammaticality		SVR	ESM
1800	0.150109	0.00629475	RBD Variant Average Binding Starr et al. (2022)	relative_grammaticality_with_eve		SVR	ESM
1801	0.136813	0.0128606	RBD Variant Average Binding Starr et al. (2022)	relative_grammaticality_with_eve		SVR	ESM
1802	0.0988017	0.0735084	RBD Variant Average Binding Starr et al. (2022)	relative_grammaticality_with_eve		SVR	ESM
1803	0.0297252	0.591106	RBD Variant Average Binding Starr et al. (2022)	relative_grammaticality_with_eve		SVR	ESM
1804	-0.0208271	0.70664	RBD Variant Average Binding Starr et al. (2022)	relative_grammaticality_with_eve		SVR	ESM
1805	0.0683267	0.215733	RBD Variant Average Binding Starr et al. (2022)	relative_grammaticality_with_eve		SVR	ESM
1806	0.105293	0.0560295	RBD Variant Average Binding Starr et al. (2022)	relative_grammaticality_with_eve		SVR	ESM
1807	0.153196	0.00535947	RBD Variant Average Binding Starr et al. (2022)	relative_grammaticality_with_eve		SVR	ESM
1808	0.0935816	0.0901366	RBD Variant Average Binding Starr et al. (2022)	relative_grammaticality_with_eve		SVR	ESM
1809	0.132113	0.0164976	RBD Variant Average Binding Starr et al. (2022)	relative_grammaticality_with_eve		SVR	ESM
1810	0.0607914	0.270827	RBD Variant Average Binding Starr et al. (2022)	relative_grammaticality_with_eve		SVR	ESM
1811	0.142395	0.00959381	RBD Variant Average Binding Starr et al. (2022)	relative_grammaticality_with_eve		SVR	ESM
1812	0.17791	0.00119275	RBD Variant Average Binding Starr et al. (2022)	relative_grammaticality_with_eve		SVR	ESM
1813	0.0651575	0.238556	RBD Variant Average Binding Starr et al. (2022)	relative_grammaticality_with_eve		SVR	ESM
1814	0.0892276	0.106201	RBD Variant Average Binding Starr et al. (2022)	relative_grammaticality_with_eve		SVR	ESM
1815	-0.0196678	0.721869	RBD Variant Average Binding Starr et al. (2022)	grammaticality		SVR	ESM
1816	0.0708421	0.199268	RBD Variant Average Binding Starr et al. (2022)	grammaticality		SVR	ESM
1817	0.0829929	0.133041	RBD Variant Average Binding Starr et al. (2022)	grammaticality		SVR	ESM
1818	0.111141	0.0439576	RBD Variant Average Binding Starr et al. (2022)	grammaticality		SVR	ESM
1819	0.131755	0.0167953	RBD Variant Average Binding Starr et al. (2022)	grammaticality		SVR	ESM
1820	0.137176	0.0126217	RBD Variant Average Binding Starr et al. (2022)	grammaticality		SVR	ESM
1821	0.0458712	0.406218	RBD Variant Average Binding Starr et al. (2022)	grammaticality		SVR	ESM
1822	0.0601436	0.27671	RBD Variant Average Binding Starr et al. (2022)	grammaticality		SVR	ESM
1823	0.0734019	0.18414	RBD Variant Average Binding Starr et al. (2022)	grammaticality		SVR	ESM
1824	0.00133274	0.980787	RBD Variant Average Binding Starr et al. (2022)	grammaticality		SVR	ESM
1825	0.104536	0.0578289	RBD Variant Average Binding Starr et al. (2022)	grammaticality		SVR	ESM
1826	0.0544062	0.324468	RBD Variant Average Binding Starr et al. (2022)	grammaticality		SVR	ESM
1827	0.0556554	0.314206	RBD Variant Average Binding Starr et al. (2022)	grammaticality		SVR	ESM
1828	0.0473312	0.392152	RBD Variant Average Binding Starr et al. (2022)	grammaticality		SVR	ESM
1829	0.109613	0.0469652	RBD Variant Average Binding Starr et al. (2022)	grammaticality		SVR	ESM
1830	0.00211155	0.969518	RBD Variant Average Binding Starr et al. (2022)	masked_grammaticality		SVR	ESM
1831	0.0765425	0.165374	RBD Variant Average Binding Starr et al. (2022)	masked_grammaticality		SVR	ESM
1832	0.0157411	0.776066	RBD Variant Average Binding Starr et al. (2022)	masked_grammaticality		SVR	ESM
1833	0.0407443	0.461409	RBD Variant Average Binding Starr et al. (2022)	masked_grammaticality		SVR	ESM
1834	-0.0143686	0.795138	RBD Variant Average Binding Starr et al. (2022)	masked_grammaticality		SVR	ESM
1835	-0.0210619	0.703056	RBD Variant Average Binding Starr et al. (2022)	masked_grammaticality		SVR	ESM
1836	0.0956107	0.0828757	RBD Variant Average Binding Starr et al. (2022)	masked_grammaticality		SVR	ESM
1837	-0.0539733	0.329078	RBD Variant Average Binding Starr et al. (2022)	masked_grammaticality		SVR	ESM
1838	-0.114111	0.0385768	RBD Variant Average Binding Starr et al. (2022)	masked_grammaticality		SVR	ESM
1839	0.0773014	0.16185	RBD Variant Average Binding Starr et al. (2022)	masked_grammaticality		SVR	ESM
1840	-0.0322389	0.559504	RBD Variant Average Binding Starr et al. (2022)	masked_grammaticality		SVR	ESM
1841	0.0740888	0.179392	RBD Variant Average Binding Starr et al. (2022)	masked_grammaticality		SVR	ESM
1842	-0.038832	0.482721	RBD Variant Average Binding Starr et al. (2022)	masked_grammaticality		SVR	ESM
1843	0.0219762	0.691263	RBD Variant Average Binding Starr et al. (2022)	masked_grammaticality		SVR	ESM
1844	0.00974464	0.860229	RBD Variant Average Binding Starr et al. (2022)	masked_grammaticality		SVR	ESM
1845	0.0397848	0.471359	RBD Variant Average Binding Starr et al. (2022)	mutated_grammaticality		SVR	ESM
1846	-0.0531467	0.335812	RBD Variant Average Binding Starr et al. (2022)	mutated_grammaticality		SVR	ESM
1847	0.0016377	0.976392	RBD Variant Average Binding Starr et al. (2022)	mutated_grammaticality		SVR	ESM
1848	-0.0325201	0.556686	RBD Variant Average Binding Starr et al. (2022)	mutated_grammaticality		SVR	ESM
1849	0.00839539	0.879422	RBD Variant Average Binding Starr et al. (2022)	mutated_grammaticality		SVR	ESM
1850	0.0204582	0.711182	RBD Variant Average Binding Starr et al. (2022)	mutated_grammaticality		SVR	ESM
1851	-0.0143564	0.795002	RBD Variant Average Binding Starr et al. (2022)	mutated_grammaticality		SVR	ESM
1852	-0.0720537	0.192351	RBD Variant Average Binding Starr et al. (2022)	mutated_grammaticality		SVR	ESM
1853	0.000691809	0.990026	RBD Variant Average Binding Starr et al. (2022)	mutated_grammaticality		SVR	ESM
1854	0.00295965	0.95735	RBD Variant Average Binding Starr et al. (2022)	mutated_grammaticality		SVR	ESM
1855	-0.0161299	0.770347	RBD Variant Average Binding Starr et al. (2022)	mutated_grammaticality		SVR	ESM
1856	-0.0363501	0.51051	RBD Variant Average Binding Starr et al. (2022)	mutated_grammaticality		SVR	ESM
1857	-0.0186479	0.736129	RBD Variant Average Binding Starr et al. (2022)	mutated_grammaticality		SVR	ESM
1858	0.0172417	0.755369	RBD Variant Average Binding Starr et al. (2022)	mutated_grammaticality		SVR	ESM
1859	-0.0299395	0.588433	RBD Variant Average Binding Starr et al. (2022)	mutated_grammaticality		SVR	ESM
1860	0.0112537	0.842804	RBD Variant Average Binding Starr et al. (2022)	Evescape Fitness		SVR	EVESCAPE
1861	0.0709466	0.210669	RBD Variant Average Binding Starr et al. (2022)	Evescape Fitness		SVR	EVESCAPE
1862	0.0710636	0.209915	RBD Variant Average Binding Starr et al. (2022)	Evescape Fitness		SVR	EVESCAPE
1863	0.066915	0.237828	RBD Variant Average Binding Starr et al. (2022)	Evescape Fitness		SVR	EVESCAPE
1864	0.0781835	0.168339	RBD Variant Average Binding Starr et al. (2022)	Evescape Fitness		SVR	EVESCAPE
1865	0.0773528	0.172228	RBD Variant Average Binding Starr et al. (2022)	Evescape Fitness		SVR	EVESCAPE
1866	-0.0878782	0.12078	RBD Variant Average Binding Starr et al. (2022)	Evescape Fitness		SVR	EVESCAPE
1867	0.0153506	0.786768	RBD Variant Average Binding Starr et al. (2022)	Evescape Fitness		SVR	EVESCAPE
1868	0.158485	0.00494718	RBD Variant Average Binding Starr et al. (2022)	Evescape Fitness		SVR	EVESCAPE
1869	0.133968	0.0179073	RBD Variant Average Binding Starr et al. (2022)	Evescape Fitness		SVR	EVESCAPE
1870	0.0270266	0.633844	RBD Variant Average Binding Starr et al. (2022)	Evescape Fitness		SVR	EVESCAPE
1871	0.0588413	0.29939	RBD Variant Average Binding Starr et al. (2022)	Evescape Fitness		SVR	EVESCAPE
1872	0.0348931	0.538528	RBD Variant Average Binding Starr et al. (2022)	Evescape Fitness		SVR	EVESCAPE
1873	0.158096	0.00505576	RBD Variant Average Binding Starr et al. (2022)	Evescape Fitness		SVR	EVESCAPE
1874	0.0257424	0.650583	RBD Variant Average Binding Starr et al. (2022)	Evescape Fitness		SVR	EVESCAPE
1875	0.139653	0.0110929	RBD Variant Average Binding Starr et al. (2022)	Evescape		SVR	EVESCAPE
1876	-0.0192507	0.727531	RBD Variant Average Binding Starr et al. (2022)	Evescape		SVR	EVESCAPE
1877	0.0747326	0.176292	RBD Variant Average Binding Starr et al. (2022)	Evescape		SVR	EVESCAPE
1878	0.015487	0.779587	RBD Variant Average Binding Starr et al. (2022)	Evescape		SVR	EVESCAPE
1879	0.104667	0.0578972	RBD Variant Average Binding Starr et al. (2022)	Evescape		SVR	EVESCAPE
1880	0.0513602	0.352331	RBD Variant Average Binding Starr et al. (2022)	Evescape		SVR	EVESCAPE
1881	0.0915262	0.0969482	RBD Variant Average Binding Starr et al. (2022)	Evescape		SVR	EVESCAPE
1882	-0.0362235	0.51263	RBD Variant Average Binding Starr et al. (2022)	Evescape		SVR	EVESCAPE
1883	0.0987775	0.0735795	RBD Variant Average Binding Starr et al. (2022)	Evescape		SVR	EVESCAPE
1884	0.110098	0.0459918	RBD Variant Average Binding Starr et al. (2022)	Evescape		SVR	EVESCAPE
1885	0.030805	0.577111	RBD Variant Average Binding Starr et al. (2022)	Evescape		SVR	EVESCAPE
1886	0.090689	0.100055	RBD Variant Average Binding Starr et al. (2022)	Evescape		SVR	EVESCAPE
1887	0.116321	0.034944	RBD Variant Average Binding Starr et al. (2022)	Evescape		SVR	EVESCAPE
1888	0.0223512	0.68627	RBD Variant Average Binding Starr et al. (2022)	Evescape		SVR	EVESCAPE
1889	0.0847829	0.124849	RBD Variant Average Binding Starr et al. (2022)	Evescape		SVR	EVESCAPE
1890	0.165626	0.00378045	RBD Variant Average Binding Starr et al. (2022)	IND Mutability Score		SVR	Epistatic Models
1891	0.167934	0.00331554	RBD Variant Average Binding Starr et al. (2022)	IND Mutability Score		SVR	Epistatic Models
1892	0.169217	0.00308017	RBD Variant Average Binding Starr et al. (2022)	IND Mutability Score		SVR	Epistatic Models
1893	0.102597	0.0740691	RBD Variant Average Binding Starr et al. (2022)	IND Mutability Score		SVR	Epistatic Models
1894	0.153844	0.00729943	RBD Variant Average Binding Starr et al. (2022)	IND Mutability Score		SVR	Epistatic Models
1895	0.123637	0.0311551	RBD Variant Average Binding Starr et al. (2022)	IND Mutability Score		SVR	Epistatic Models
1896	0.191109	0.000810201	RBD Variant Average Binding Starr et al. (2022)	IND Mutability Score		SVR	Epistatic Models
1897	0.164937	0.00393037	RBD Variant Average Binding Starr et al. (2022)	IND Mutability Score		SVR	Epistatic Models
1898	0.162109	0.00460294	RBD Variant Average Binding Starr et al. (2022)	IND Mutability Score		SVR	Epistatic Models
1899	0.218969	0.000121759	RBD Variant Average Binding Starr et al. (2022)	IND Mutability Score		SVR	Epistatic Models
1900	0.15342	0.00736609	RBD Variant Average Binding Starr et al. (2022)	IND Mutability Score		SVR	Epistatic Models
1901	0.171812	0.00264989	RBD Variant Average Binding Starr et al. (2022)	IND Mutability Score		SVR	Epistatic Models
1902	0.15737	0.00596524	RBD Variant Average Binding Starr et al. (2022)	IND Mutability Score		SVR	Epistatic Models
1903	0.118638	0.0387057	RBD Variant Average Binding Starr et al. (2022)	IND Mutability Score		SVR	Epistatic Models
1904	0.140308	0.0145116	RBD Variant Average Binding Starr et al. (2022)	IND Mutability Score		SVR	Epistatic Models
1905	0.172139	0.00259969	RBD Variant Average Binding Starr et al. (2022)	DCA Mutability Score		SVR	Epistatic Models
1906	0.224952	7.59486e-05	RBD Variant Average Binding Starr et al. (2022)	DCA Mutability Score		SVR	Epistatic Models
1907	0.14994	0.00883594	RBD Variant Average Binding Starr et al. (2022)	DCA Mutability Score		SVR	Epistatic Models
1908	0.212184	0.000193894	RBD Variant Average Binding Starr et al. (2022)	DCA Mutability Score		SVR	Epistatic Models
1909	0.22749	6.44109e-05	RBD Variant Average Binding Starr et al. (2022)	DCA Mutability Score		SVR	Epistatic Models
1910	0.111843	0.0513996	RBD Variant Average Binding Starr et al. (2022)	DCA Mutability Score		SVR	Epistatic Models
1911	0.222716	8.98486e-05	RBD Variant Average Binding Starr et al. (2022)	DCA Mutability Score		SVR	Epistatic Models
1912	0.193892	0.000676319	RBD Variant Average Binding Starr et al. (2022)	DCA Mutability Score		SVR	Epistatic Models
1913	0.215016	0.000158239	RBD Variant Average Binding Starr et al. (2022)	DCA Mutability Score		SVR	Epistatic Models
1914	0.228035	6.1787e-05	RBD Variant Average Binding Starr et al. (2022)	DCA Mutability Score		SVR	Epistatic Models
1915	0.159317	0.00536698	RBD Variant Average Binding Starr et al. (2022)	DCA Mutability Score		SVR	Epistatic Models
1916	0.187802	0.00100092	RBD Variant Average Binding Starr et al. (2022)	DCA Mutability Score		SVR	Epistatic Models
1917	0.127405	0.0263311	RBD Variant Average Binding Starr et al. (2022)	DCA Mutability Score		SVR	Epistatic Models
1918	0.293906	1.79853e-07	RBD Variant Average Binding Starr et al. (2022)	DCA Mutability Score		SVR	Epistatic Models
1919	0.243244	1.85971e-05	RBD Variant Average Binding Starr et al. (2022)	DCA Mutability Score		SVR	Epistatic Models
1920	0.709428	8.96864e-52	RBD Variant Average Binding Starr et al. (2022)	Mean_Embedding	*	SVR	ESM
1921	0.635205	1.09838e-38	RBD Variant Average Binding Starr et al. (2022)	Mean_Embedding	*	SVR	ESM
1922	0.699896	1.01395e-49	RBD Variant Average Binding Starr et al. (2022)	Mean_Embedding	*	SVR	ESM
1923	0.652931	2.34578e-41	RBD Variant Average Binding Starr et al. (2022)	Mean_Embedding	*	SVR	ESM
1924	0.651962	3.36813e-41	RBD Variant Average Binding Starr et al. (2022)	Mean_Embedding	*	SVR	ESM
1925	0.608837	7.4402e-35	RBD Variant Average Binding Starr et al. (2022)	Mean_Embedding	*	SVR	ESM
1926	0.713169	1.52469e-52	RBD Variant Average Binding Starr et al. (2022)	Mean_Embedding	*	SVR	ESM
1927	0.635688	1.2027e-38	RBD Variant Average Binding Starr et al. (2022)	Mean_Embedding	*	SVR	ESM
1928	0.701466	4.99074e-50	RBD Variant Average Binding Starr et al. (2022)	Mean_Embedding	*	SVR	ESM
1929	0.694954	9.16223e-49	RBD Variant Average Binding Starr et al. (2022)	Mean_Embedding	*	SVR	ESM
1930	0.627784	1.43264e-37	RBD Variant Average Binding Starr et al. (2022)	Mean_Embedding	*	SVR	ESM
1931	0.680075	3.90271e-46	RBD Variant Average Binding Starr et al. (2022)	Mean_Embedding	*	SVR	ESM
1932	0.665314	2.05348e-43	RBD Variant Average Binding Starr et al. (2022)	Mean_Embedding	*	SVR	ESM
1933	0.712298	3.29409e-52	RBD Variant Average Binding Starr et al. (2022)	Mean_Embedding	*	SVR	ESM
1934	0.683132	1.48705e-46	RBD Variant Average Binding Starr et al. (2022)	Mean_Embedding	*	SVR	ESM
1935	0.623061	7.08643e-37	RBD Variant Average Binding Starr et al. (2022)	Logits	*	SVR	ESM
1936	0.695252	5.76516e-49	RBD Variant Average Binding Starr et al. (2022)	Logits	*	SVR	ESM
1937	0.744504	2.46703e-59	RBD Variant Average Binding Starr et al. (2022)	Logits	*	SVR	ESM
1938	0.689986	8.01357e-48	RBD Variant Average Binding Starr et al. (2022)	Logits	*	SVR	ESM
1939	0.694876	9.48212e-49	RBD Variant Average Binding Starr et al. (2022)	Logits	*	SVR	ESM
1940	0.683683	8.59173e-47	RBD Variant Average Binding Starr et al. (2022)	Logits	*	SVR	ESM
1941	0.700336	5.92575e-50	RBD Variant Average Binding Starr et al. (2022)	Logits	*	SVR	ESM
1942	0.631743	4.74269e-38	RBD Variant Average Binding Starr et al. (2022)	Logits	*	SVR	ESM
1943	0.678998	8.33006e-46	RBD Variant Average Binding Starr et al. (2022)	Logits	*	SVR	ESM
1944	0.678352	1.08763e-45	RBD Variant Average Binding Starr et al. (2022)	Logits	*	SVR	ESM
1945	0.693408	1.30082e-48	RBD Variant Average Binding Starr et al. (2022)	Logits	*	SVR	ESM
1946	0.696645	3.10541e-49	RBD Variant Average Binding Starr et al. (2022)	Logits	*	SVR	ESM
1947	0.680207	5.04783e-46	RBD Variant Average Binding Starr et al. (2022)	Logits	*	SVR	ESM
1948	0.685931	4.5544e-47	RBD Variant Average Binding Starr et al. (2022)	Logits	*	SVR	ESM
1949	0.687508	2.32515e-47	RBD Variant Average Binding Starr et al. (2022)	Logits	*	SVR	ESM
1950	0.197773	0.0003343	RBD Wuhan-Hu-1 Expression Starr et al. (2022)	semantic_score		SVR	ESM
1951	0.164773	0.00288776	RBD Wuhan-Hu-1 Expression Starr et al. (2022)	semantic_score		SVR	ESM
1952	0.194214	0.000429376	RBD Wuhan-Hu-1 Expression Starr et al. (2022)	semantic_score		SVR	ESM
1953	0.24414	8.5121e-06	RBD Wuhan-Hu-1 Expression Starr et al. (2022)	semantic_score		SVR	ESM
1954	0.201507	0.000261612	RBD Wuhan-Hu-1 Expression Starr et al. (2022)	semantic_score		SVR	ESM
1955	0.117819	0.0337352	RBD Wuhan-Hu-1 Expression Starr et al. (2022)	semantic_score		SVR	ESM
1956	0.231287	2.54531e-05	RBD Wuhan-Hu-1 Expression Starr et al. (2022)	semantic_score		SVR	ESM
1957	0.260947	1.85103e-06	RBD Wuhan-Hu-1 Expression Starr et al. (2022)	semantic_score		SVR	ESM
1958	0.269752	7.97076e-07	RBD Wuhan-Hu-1 Expression Starr et al. (2022)	semantic_score		SVR	ESM
1959	0.188183	0.000662452	RBD Wuhan-Hu-1 Expression Starr et al. (2022)	semantic_score		SVR	ESM
1960	0.241178	1.10158e-05	RBD Wuhan-Hu-1 Expression Starr et al. (2022)	semantic_score		SVR	ESM
1961	0.223908	4.64437e-05	RBD Wuhan-Hu-1 Expression Starr et al. (2022)	semantic_score		SVR	ESM
1962	0.209353	0.00014363	RBD Wuhan-Hu-1 Expression Starr et al. (2022)	semantic_score		SVR	ESM
1963	0.17078	0.00200394	RBD Wuhan-Hu-1 Expression Starr et al. (2022)	semantic_score		SVR	ESM
1964	0.201384	0.000263925	RBD Wuhan-Hu-1 Expression Starr et al. (2022)	semantic_score		SVR	ESM
1965	0.0502725	0.366324	RBD Wuhan-Hu-1 Expression Starr et al. (2022)	relative_grammaticality		SVR	ESM
1966	-0.00949382	0.86462	RBD Wuhan-Hu-1 Expression Starr et al. (2022)	relative_grammaticality		SVR	ESM
1967	0.0458003	0.41055	RBD Wuhan-Hu-1 Expression Starr et al. (2022)	relative_grammaticality		SVR	ESM
1968	0.0739477	0.183585	RBD Wuhan-Hu-1 Expression Starr et al. (2022)	relative_grammaticality		SVR	ESM
1969	0.0347063	0.533622	RBD Wuhan-Hu-1 Expression Starr et al. (2022)	relative_grammaticality		SVR	ESM
1970	0.0198955	0.720849	RBD Wuhan-Hu-1 Expression Starr et al. (2022)	relative_grammaticality		SVR	ESM
1971	0.103299	0.0628792	RBD Wuhan-Hu-1 Expression Starr et al. (2022)	relative_grammaticality		SVR	ESM
1972	0.0599591	0.281153	RBD Wuhan-Hu-1 Expression Starr et al. (2022)	relative_grammaticality		SVR	ESM
1973	0.0555671	0.317958	RBD Wuhan-Hu-1 Expression Starr et al. (2022)	relative_grammaticality		SVR	ESM
1974	0.0197982	0.722571	RBD Wuhan-Hu-1 Expression Starr et al. (2022)	relative_grammaticality		SVR	ESM
1975	0.0272403	0.624643	RBD Wuhan-Hu-1 Expression Starr et al. (2022)	relative_grammaticality		SVR	ESM
1976	0.0250524	0.652733	RBD Wuhan-Hu-1 Expression Starr et al. (2022)	relative_grammaticality		SVR	ESM
1977	0.0753871	0.175178	RBD Wuhan-Hu-1 Expression Starr et al. (2022)	relative_grammaticality		SVR	ESM
1978	0.0446091	0.422841	RBD Wuhan-Hu-1 Expression Starr et al. (2022)	relative_grammaticality		SVR	ESM
1979	0.0872338	0.117085	RBD Wuhan-Hu-1 Expression Starr et al. (2022)	relative_grammaticality		SVR	ESM
1980	0.156235	0.00475648	RBD Wuhan-Hu-1 Expression Starr et al. (2022)	relative_sequence_grammaticality		SVR	ESM
1981	-0.0110594	0.842565	RBD Wuhan-Hu-1 Expression Starr et al. (2022)	relative_sequence_grammaticality		SVR	ESM
1982	0.068994	0.214793	RBD Wuhan-Hu-1 Expression Starr et al. (2022)	relative_sequence_grammaticality		SVR	ESM
1983	0.115933	0.0367063	RBD Wuhan-Hu-1 Expression Starr et al. (2022)	relative_sequence_grammaticality		SVR	ESM
1984	0.0972773	0.0803995	RBD Wuhan-Hu-1 Expression Starr et al. (2022)	relative_sequence_grammaticality		SVR	ESM
1985	0.0330121	0.55318	RBD Wuhan-Hu-1 Expression Starr et al. (2022)	relative_sequence_grammaticality		SVR	ESM
1986	0.11396	0.0400509	RBD Wuhan-Hu-1 Expression Starr et al. (2022)	relative_sequence_grammaticality		SVR	ESM
1987	-0.0187814	0.735882	RBD Wuhan-Hu-1 Expression Starr et al. (2022)	relative_sequence_grammaticality		SVR	ESM
1988	0.009957	0.858083	RBD Wuhan-Hu-1 Expression Starr et al. (2022)	relative_sequence_grammaticality		SVR	ESM
1989	0.14163	0.0106994	RBD Wuhan-Hu-1 Expression Starr et al. (2022)	relative_sequence_grammaticality		SVR	ESM
1990	0.06048	0.276987	RBD Wuhan-Hu-1 Expression Starr et al. (2022)	relative_sequence_grammaticality		SVR	ESM
1991	0.0749961	0.177433	RBD Wuhan-Hu-1 Expression Starr et al. (2022)	relative_sequence_grammaticality		SVR	ESM
1992	-0.0204506	0.713398	RBD Wuhan-Hu-1 Expression Starr et al. (2022)	relative_sequence_grammaticality		SVR	ESM
1993	0.0996672	0.0727616	RBD Wuhan-Hu-1 Expression Starr et al. (2022)	relative_sequence_grammaticality		SVR	ESM
1994	0.0378665	0.497007	RBD Wuhan-Hu-1 Expression Starr et al. (2022)	relative_sequence_grammaticality		SVR	ESM
1995	0.244948	7.92941e-06	RBD Wuhan-Hu-1 Expression Starr et al. (2022)	relative_grammaticality_with_eve		SVR	ESM
1996	0.214585	9.65514e-05	RBD Wuhan-Hu-1 Expression Starr et al. (2022)	relative_grammaticality_with_eve		SVR	ESM
1997	0.120601	0.0297256	RBD Wuhan-Hu-1 Expression Starr et al. (2022)	relative_grammaticality_with_eve		SVR	ESM
1998	0.105708	0.0569534	RBD Wuhan-Hu-1 Expression Starr et al. (2022)	relative_grammaticality_with_eve		SVR	ESM
[truncated: 3,615 more rows]
