# Supplementary material for: From single-sequences to evolutionary trajectories: protein language models capture the evolutionary potential of SARS-CoV-2
Source: Nat Commun. 2026 Feb 19;17:2938. doi: 10.1038/s41467-026-69569-9 (PMC13031934; doi:10.1038/s41467-026-69569-9)
Supplement: Supplementary file 3 — Supplementary Data 2 [file 41467_2026_69569_MOESM3_ESM.xlsx]

## Sheet: Lamb-et-al_Supplementary_Table_
ID	Source
EPI_ISL_402131	GISAID
EPI_ISL_410721	GISAID
EPI_ISL_410538	GISAID
EPI_ISL_410540	GISAID
EPI_ISL_410541	GISAID
EPI_ISL_410539	GISAID
EPI_ISL_410542	GISAID
JX993987	Genbank
KJ473814	Genbank
DQ648857	Genbank
DQ412043	Genbank
KF294457	Genbank
DQ022305	Genbank
DQ084200	Genbank
DQ084199	Genbank
GQ153539	Genbank
GQ153541	Genbank
GQ153540	Genbank
GQ153545	Genbank
GQ153544	Genbank
GQ153546	Genbank
GQ153548	Genbank
GQ153547	Genbank
GQ153542	Genbank
GQ153543	Genbank
KJ473815	Genbank
DQ071615	Genbank
KY417145	Genbank
KJ473816	Genbank
KY770858	Genbank
KY770859	Genbank
KY417146	Genbank
KT444582	Genbank
KY417150	Genbank
MK211376	Genbank
KY417151	Genbank
KY417152	Genbank
KC881005	Genbank
KC881006	Genbank
KF367457	Genbank
KY417144	Genbank
MK211377	Genbank
KY417142	Genbank
KY417147	Genbank
KY417148	Genbank
MK211375	Genbank
MK211378	Genbank
KY417143	Genbank
KY417149	Genbank
FJ588686	Genbank
AY394995	Genbank
KU973692	Genbank
KP886808	Genbank
KP886809	Genbank
KF569996	Genbank
JX993988	Genbank
MK211374	Genbank
KJ473811	Genbank
KU182964	Genbank
KJ473812	Genbank
KJ473813	Genbank
KY770860	Genbank
DQ412042	Genbank
MN908947	Genbank
LC556375.1	Genbank
